# Supplementary material for: Inclusion of photoautotrophic cultivated diatom biomass in salmon feed can deter lice
Source: PLoS One. 2021 Jul 29;16(7):e0255370. doi: 10.1371/journal.pone.0255370 (PMC8321285; doi:10.1371/journal.pone.0255370)
Supplement: S1 File — (XLSX) [file pone.0255370.s002.xlsx]

## Sheet: Scanned Tag IDs
HEX Tag ID	Lice	Diet	Tank	Vekt T3	Length T3	Sample number	Weight T2 T2	Length T2	Weight T1	Length T1	Weight T0	Lenggth T0	Remark T3	Merknad T0-T2
3D6.0018565E24	5	D	12	455,3	32,8	1	408	31.2	222	26.5	166.5	23.6
3D6.0018565DC3	41	A	5	341,6	31,0		356	30	203.5	25.5	137.7	23
3D6.001856789D	5	C	3	326,2	31		339	30.4	195.5	25.7	136.8	23.5
3D6.0018565DA0	17	A	1	268,4	28,5		265	27.8	156	24	113.7	21.5
3D6.0018566104	17	B	10	330,4	31,0	2	331.5	30	209.5	26	133.7	22.7
3D6.00185678B1	8	C	11	363,0	31,4		332	30.2	204.5	25.8	131	22.5		blod	gattf.
3D6.0018567858	6	B	6	457,2	33,5		429	32.3	262	27.8	159.1	24
3D6.001856613E	12	D	4	417,9	32,4		422	32	262	27.4	152.8	23.3
3D6.0018565D6B	8	B	6	443,1	32,6		411	31.4	242	26.9	164.5	23.5
3D6.0018565D86	6	D	12	381,3	30,7		335.5	29	161	24	121.5	21.7
3D6.0018565E40	10	C	7	384,6	31,7	3	373	30.7	221.5	26.3	142.2	23
3D6.00185678AF	30	C	3	382,3	32,0		360	30.5	194	25.4	127.1	22.4
3D6.00185660F5	18	D	4	424,4	33,7		422.5	32.5	256	28.4	156	24.4
3D6.0018565E27	13	A	1	386,5	31,4		390	30.5	216.5	26.4	175.5	24.5
3D6.0018565DE4	1	B	6	390,0	30,5		348.5	29.4	182	25	137	22.7
3D6.0018565DCF	3	D	12	373,2	31,0	4	390	31	247	26.8	170.9	24	Sår bakpart Rear wound	slittryggf	blod	bukf.
3D6.0018567889	6	A	1	365,5	31,3		344	30	185	25	112.9	21.9
3D6.0018565DA7	15	A	5	388,4	31,5		367	30.4	207	25.6	119.3	22
3D6.001856787A	7	B	2	321,8	29,5		296	28.3	183	24.4	123.3	21.7
3D6.0018565DCB	10	A	5	314,2	30,0		311	29	199	25.2	122.2	22
3D6.0018565E1E	9	C	11	368,2	30,5	5	353	30	184.5	25	162.3	23.5		blod	gattf.
3D6.0018565E16	11	B	6	370,7	31,5		349	30.4	212.5	26	132.7	22.5	Blodig gattfinne og spor Bloody pectoral fin and tail fin
3D6.00185678A6	8	D	8	385,4	32,0		372	30.8	206	26.8	135.1	23
3D6.0018565DEB	12	A	9	335,4	29,8		335	29	211	25	140.3	22.1
3D6.0018565D7C	4	B	6	473,8	33,0	6	454	32	264	27.1	154.4	23	Blodig gattfinne Bloody pectoral fin
3D6.0018565DFA	8	C	11	300,9	29,0		284	28.2	194	25	120.6	21.8
3D6.0018566105	2	D	12	377,2	31,4		379.5	31	217.5	26.3	127.8	22.3		litt	blodige	bryst	og	bukf.
3D6.0018566143	9	C	7	430,4	33,2		412	32	217.5	26.5	130.2	22.7
3D6.0018565D81	13	C	11	333,0	30,2		319	29.4	208	25.8	128.9	22.4
3D6.0018565E8C	5	A	9	365,5	31,0	7	351	30	226	26.2	143.2	22.6
3D6.0018565D98	5	A	5	320,7	30,1		299.5	29	187	25	118.4	22
3D6.0018565E1A	7	A	1	356,3	31,4		356.5	30.2	190.5	25.3	133	22.4
3D6.0018565D76	8	A	1	295,9	29,9		279	28.5	135.5	23.5	123.7	22.5
3D6.0018565E3E	11	D	8	321,1	30,0	8	316.5	29.4	179	24.5	114.5	21.4
3D6.0018566111	15	B	6	397,4	32,3		369	31	223	26.6	145.5	23.3
3D6.0018566145	11	B	2	238,2	27,4		217.5	26.5	162	24	123.3	22
3D6.0018566142	8	A	4	441,4	32,8		404.5	31	236.5	26.9	139.14	23	Lite sår h.side bak Small vound pectoral fin	slitthale
3D6.0018565DDE	3	B	10	364,3	30,9	9	329	29.5	178.5	25.2	129.2	22.5	Blodig gattfinne/spor
3D6.0018565E2F	11	A	5	285,6	30,2	10	314	29.7	182	25	120	22		pbegsribuk
3D6.0018565D77	9	D	8	393,4	32		352	30.6	198.5	26	133	23
3D6.001856611F	11	C	3	419,9	32,3		387.5	30.8	215	26.3	158.5	23.5
3D6.0018566128	7	B	2	270,7	28,6		250	27.5	147.5	23.9	119.1	22
3D6.0018566134	1	A	1	384,3	31,0		365	30	178	24.7	134	22.6		littblovanalf
3D6.0018565E09	20	A	5	303,0	29,2	11	317.5	28.6	171	24	131.1	22.4	slitt hale Worn tail fin
3D6.0018565DAF	6	A	1	358,8	30,0		331.5	29	193	25	131.1	22.1
3D6.0018565DED	16	A	1	384,5	32,1		383	31.3	213.5	26.7	163	24.4	blodig gattfinne Bloody pectoral fin
3D6.0018565E28	13	B	10	321,3	30,0		304.5	29.3	200	25.5	136	22.7		skjellt.skrap	p	side
3D6.0018568261	6	C	7	297,6	29,9	12	337	30	194	25.2	144.3	23	stort sår h. side Wound right side	skjelltap
3D6.0018566109	24	B	2	251,0	27,4		238	26.2	148.5	22.8	113	21	slitt ryggfinne Worn dorsal fin
3D6.0018567897	1	B	2	356,6	30,7		314	29	190.5	24.9	149.9	23.1
3D6.0018565E6B	18	A	5	404,2	32,3		408.5	31.5	224	26.4	134.9	22.7
3D6.0018565D62	15	D	12	365,1	30,6		340	29.5	184.5	24.5	116	21.5
3D6.0018565DAE	8	B	10	329,4	31,3		316	30.1	170.5	25.5	136	23.1		mangei	karet	har	blodige	bukf.
3D6.00185678B3	11	D	12	320,4	30,2		289.5	28.7	158.5	24.3	122.7	22
3D6.0018565D64	13	B	6	321,1	30,1	13	288	28.8	172.5	24.8	116.6	22		slitthalef.blod
3D6.0018566135	32	D	8	300,8	30,2		318	28.5	163	24	121.3	22
3D6.0018565D61	3	A	5	338,7	30,3		326	29.7	200	25.6	130.5	22.5
3D6.0018565E54	9	A	9	365,2	31,5		353.5	30.5	198.5	26	151.4	23.6
3D6.0018565DB1	7	B	10	417,8	32,5		411	31.6	242	27.4	163.7	23.7		blod	bukf
3D6.0018565E7A	6	B	6	439,7	32,4		409	31	229.5	26.2	131.5	22.6
3D6.0018566103	11	C	7	428,3	33,0		424.5	31.7	255	27.4	171.5	24.1
3D6.0018565E50	7	C	7	350,4	30,3		330.5	28.8	157.5	23.6	114.7	21.7		srpbuk
3D6.001856611C	9	A	9	325,8	30,0	14	304	29.4	200	25.4	134.2	22.7
3D6.00185678AD	9	D	12	428,7	32,3		395	31.2	223.5	26.7	141.9	23		blodige	bukoggattf.
3D6.001856785C	4	B	2	366,7	31,0		346	29.9	216	26.3	157.3	23.7
3D6.0018565E7B	12	D	8	412,0	33,0		390	31.9	230.5	27.7	164.7	24.4
3D6.0018565DB4	12	C	11	320,0	30,0	15	294.5	29	162	24.5	138.2	23
3D6.0018565D78	15	D	12	421,3	32,5		415.5	31.6	241.5	26.9	148.3	23.1		sr	p	buk,	blodbukf.
3D6.0018565DD2	7	D	4	408,2	31,6	16	368	30.2	212	25.5	123	21.6
3D6.0018565E42	19	A	5	355,5	29,8		339.5	28.8	207	24.9	126.8	22.2
3D6.0018565DC9	15	B	6	322,0	30,0		300.5	29	182.5	24.8	124.1	22
3D6.0018565DD8	6	B	10	370,9	31,5		350.5	30.5	211	26	120.4	22.2		slittv.bukf.
3D6.00185678AC	7	C	11	268,5	27,4		252	26.3	138.5	22.5	132.1	21.4		slittryggf
3D6.0018568264	2	A	9	309,0	30,7		312	29.5	193.5	25.3	119.5	21.6		blodbukf.
3D6.0018565DB9	9	B	6	329,8	29,9		318	29.4	181.5	24.7	114.7	21.3
3D6.0018565D72	4	D	12	317,5	30,4		328.5	29.7	182	24.9	118.4	21.7		blodiggattf.
3D6.0018565E00	13	C	3	364,7	30,9	17	358.5	30.5	222	26.2	149	23.2
3D6.001856611D	13	A	1	396,8	31,2	18	354.5	30	216	25.8	126.7	22.3
3D6.001856788A	5	A	5	377,0	31,7		409	31	226	26.4	137	22.7
3D6.001856826E	2	C	3	290,6	29,5		265	28	140	23.3	103.3	21.3
3D6.0018566118	8	D	8	445,8	32,5		401.5	31	228.5	26.3	150.1	23
3D6.0018568240	8	C	11	351,2	31,2		331.5	30	194.5	26	150.8	23.5
3D6.0018565E3D	8	B	6	291,2	30,5		318.5	30	195.5	25.9	119.1	22.2
3D6.0018565E3F	16	C	7	291,4	29,0		273.5	27.6	183.5	24.5	122.1	21.5
3D6.0018565E81	10	B	10	298,5	29,6		292	29	176	24.8	121.6	22
3D6.00185678A9	0	B	10	242,7	28,0		286	28	170.5	23.7	112.5	20.9		rdmeflekkpmage
3D6.0018565E8A	9	A	1	319,8	29,7		305	28.8	161.5	23.7	125	22
3D6.0018565E7E	10	C	3	293,7	28,5	19	292	27.5	164	23.5	128.9	21.5
3D6.001856789C	4	B	6	337,3	29,5		317.5	28.5	188	24.3	108	21
3D6.0018566100	11	D	8	387,8	31,9		246.5	30.3	213	26	139.6	22.9
3D6.001856613D	9	A	5	308,8	29,3		292	27.9	150.5	23.4	128.9	22
3D6.0018565DD7	8	C	3	320,2	30,8		316.5	29.4	201	25.4	120.6	22.2
3D6.00185660FE	14	C	3	388,7	31,2		354	29.8	191	25.2	132	22.1
3D6.0018565DD4	22	B	2	282,2	28,8	20	270	27.9	202	24.9	149	22.8
3D6.0018565DD9	7	C	7	447,0	33,8		454.5	32.5	250.5	27.5	153	24
3D6.0018565DAB	9	D	4	433,3	32,8	21	407.5	31.5	238	26.7	145.7	23.1
3D6.0018565E55	8	A	1	363,6	31,0	22	350.5	30	197.5	25.2	130.8	22.2
3D6.0018565E60	19	B	10	270,1	28,6		223.5	27	132	23.5	131.5	22.5
3D6.0018565D6C	10	D	4	380,2	30,9		340.5	29.2	171.5	24.6	147.1	23.2
3D6.0018565DA2	2	B	2	325,5	30,5	23	289	29	189.5	25.4	130.7	23
3D6.0018565DE5	10	A	9	446,2	32,6		409	31.2	233	26.7	137.5	22.8
3D6.0018565E44	4	C	7	373,8	31,7		370.5	30.5	199	25.5	143.4	23.3
3D6.0018565D8F	10	C	3	339,7	30,0		323	29.2	186	25	158	23.5
3D6.0018566120	15	A	9	322,9	29,6		300.5	28.2	166.5	24	123.8	21.8
3D6.0018565DBB	1	A	9	401,0	32,0		370	30.7	232	26.8	152.8	23.5
3D6.001856613B	23	D	8	344,7	31,5	24	326	30	201.5	25.8	119	22
3D6.001856612B	10	A	1	409,1	31,5		394	30.5	205	25.9	143.5	23.1
3D6.0018565DB3	23	A	5	434,1	32,6		439.5	31.8	231	26.5	151.9	23.3
3D6.0018565DB6	12	B	10	310,2	29,8		304.5	28.5	148.5	24	151.7	23
3D6.00185660F4	0	A	1	280,7	28,0		268	27.1	169.5	24.7	106	20.5
3D6.00185678A4	6	B	6	349,3	32,0		357	31.3	200	26	129.7	22.8
3D6.001856611E	10	A	1	364,9	31,0		350	29.8	183	24.8	119.3	21.4
3D6.0018566122	13	A	5	397,3	31,2		370	29.9	187.5	24.8	118.8	22
3D6.0018566126	4	A	1	356,1	30,2		329	28.8	196	25.1	135	22.4
3D6.0018565E67	11	D	12	350,2	30,0		325.5	29	159	24.5	160.2	23.3
3D6.00185660E9	15	C	3	351,2	30,9		331.5	29.7	189.5	25.2	120.7	21.9
3D6.0018567898	5	A	1	350,4	30,7		347.5	30.1	212.5	26	135.2	22.6
3D6.0018565DAD	17	B	10	366,4	31,8		341.5	30.5	200.5	26.3	163.6	24		rdfl	p	buk,	rde	fin
3D6.00185660ED	11	C	7	324,2	30		347	29.5	200	24.6	116.9	21.6
3D6.001856612A	20	B	2	379,1	31,8		347	30.4	213.5	26	151.1	23.6		slittryggf.
3D6.0018565E13	12	A	9	336,0	31,5		320	30.4	194	25.8	120.4	22
3D6.0018565D63	13	A	1	317,6	30,0		318	29.3	193.5	25.5	130	22.4
3D6.0018565E8B	22	C	11	386,2	31,5		345.5	30	181	24.9	136.6	22.5
3D6.00185678A0	32	C	7	349,3	31,0		354.5	30	175	24.5	135.2	22.6	blodig gattfinne
3D6.001856613F	32	C	3	409,9	32,0		378	30.5	206	26	157	23.8
3D6.0018565E1F	10	B	6	379,7	31,5		360	30.4	209.5	25.7	123.9	22.3
3D6.0018566149	17	B	10	259,6	30,5		314.5	29.1	207.5	25.6	152.1	23	blodig buk og gattfinne.	skadet	bukf	v	side
3D6.0018565DBA	9	A	5	331,9	30,6		348.5	30	191.5	25	136.4	22.4
3D6.0018567872	6	C	3	356,8	31,6		349	30.5	204.5	26.4	135.5	23
3D6.0018565E89	7	B	2	357,8	31,0		324	29.5	208.5	25.6	159.4	23.7
3D6.0018565DE3	6	A	9	323,4	29,5		312	28.7	185.5	24.6	146.5	22.4
3D6.0018565DCD	8	B	2	311,6	29,5		277	28.4	164	24.3	160	23.6
3D6.0018565E3B	12	D	8	362,8	30,3		332.5	29	160	24	129.9	22.1
3D6.0018565D92	16	D	12	333,6	32,8		329.5	30	190.5	25.3	117.6	21.7
3D6.0018565DC1	7	C	7	355,5	30,0		337	28.8	155.5	23	103.9	20.7
3D6.0018565E83	5	C	3	222,1	26,9		241	26.5	133.5	22.5	112	21.2	Sår buk mellom b.finner, sår v.side bak.
3D6.0018565E02	14	B	6	446,6	32,3		432	31	249	26.2	130.2	22
3D6.0018565E25	25	D	8	350,2	30,0		329	29	210.5	25.3	126.1	21.9
3D6.0018565E2A	11	A	1	412,2	31,7		381	30.4	195	25	126	22
3D6.0018565E4A	15	D	4	420,9	31,5		392	30.5	250.5	26.8	158	23.2
3D6.0018565E84	4	D	12	328,5	30,4		352.5	30	193.5	25.2	135.8	22.4	Sår begge sider bak.
3D6.0018565E2C	21	B	2	286,4	29,3		283.5	28.6	196	25.4	131	22.5
3D6.0018565DDC	19	B	10	393,0	32,3		356.5	31	224.5	26.8	149.7	23.4
3D6.0018565DFD	14	A	9	369,2	31,0		340	29.5	189.5	25.1	117.1	21.6
3D6.0018567883	20	B	2	259,8	29,0		268	28	163	24.5	118.1	22
3D6.0018565E2E	10	C	11	341,7	30,4		332.5	29.6	190	24.9	128.2	22	Sår spor	mye	skellt	p	karet
3D6.0018565D8C	4	D	12	291,1	30,0		302.5	29.3	179	25.2	151.6	23.4
3D6.0018568223	17	D	12	366,1	31,5		359	30.5	222	26.3	128.7	22.5
3D6.0018565DB2	4	B	6	262,6	28,3		225	26.4	120	23	120.1	22.1
3D6.0018566137	29	D	8	338,5	30,5		310	29.3	153.5	24	113.4	21.9	Slitt spor
3D6.0018565D79	6	C	3	283,7	27,6		251	26.2	122.5	21.6	108	20.4
3D6.00185660EB	9	B	2	338,2	30,9		314	29.7	223	26.5	154.8	23.8
3D6.0018566116	15	D	4	356,3	30,2	25 skinnp110	325	28.6	155.5	24.6	131	22
3D6.0018565DAA	11	C	7	450,8	32,8	skinnp101	408	31	231.5	26.2	141.3	22.7
3D6.001856788D	14	D	12	355,3	31,3	26 skinnp111	324	30	184.5	25.4	127.8	22
3D6.001856789A	14	D	4	353,8	31,4	skinnp112	360	30.6	217.5	25.9	122.4	21.8
3D6.0018565DFE	22	A	5	340,4	31,0		345.5	30.3	214.5	25.8	149.6	23.4	Slitt spor
3D6.0018565D9E	12	B	6	322,7	30,7	27 skinnp92	307	29.4	190	25.4	113.2	21.9
3D6.0018565E0C	17	A	9	378,0	31,5		359	30.2	225	26.2	150.8	23
3D6.0018565DFC	8	D	4	374,1	32,2	28 skinnp113	397	32	247	27.8	153.7	23.8	blodig buk, sår hale, slitt spor
3D6.0018565D6E	18	C	11	307,9	30,5		320	30	195.5	25.6	158.3	23.8
3D6.00185678B4	7	D	8	323,5	30,3	skinnp114	360	30	188.5	25	121.3	21.7	Blodig analfinne og slitt spor
3D6.0018565DA9	7	D	4	327,9	30,6		319	29.5	180	25	116.4	21.5	Blodig ryggf og analfinne
3D6.0018566133	16	C	3	356,0	31,0	29 skinnp102	336.5	29.5	202.5	25.4	135.1	22.5
3D6.0018565E49	23	D	8	359,7	30,9	skinnp115	346	29.4	153	24	140.3	23	slittryggf.
3D6.0018565D8E	11	C	7	382,1	32,2	30	357	30.6	190	25.5	142.5	23.4
3D6.0018565D95	9	D	12	353,2	32,0	skinnp116	384.5	31.8	199	26.5	133	22.8	Stort sår h.side bak
3D6.0018565DC6	7	C	11	300,7	29,8		295.5	28.6	172	24.3	120	22	Blodig analfinne	slittryggf.
3D6.0018565DDF	9	D	12	362,5	31,2	skinnp117	361	30	196	25.5	140.5	22.8	Slipp spor
3D6.001856786B	20	B	6	460,5	33,8	31	467	33	283.5	28.4	178.5	24.5	blodig gatt
3D6.0018566131	18	B	6	460,4	33,8	skinnp93	457	32.5	262	27.6	158.2	23.8
3D6.0018565D80	12	C	7	272,8	28,9		267	28	164.5	24.3	114	21.7	splittet ryggfinne
3D6.0018565D75	9	A	1	359,4	31,2	32 skinnp83	378	30.4	187	25.5	157.6	23.9	blodig gattfinne
3D6.0018565DC7	12	C	11	343,0	30,3		326	28.8	171	24.2	142.8	22.6	Slitt ryggfinne
3D6.0018565DF0	16	B	10	290,7	29,3	skinnp94	276.5	28.5	178	25	129.5	22.5	blodig bukfinne slitt spor
3D6.0018565DA3	18	A	9	399,4	32,4	skinnp84	367	31	222.5	26.6	160.2	23.4	Splittet ryggfinne
3D6.0018565DA5	12	B	2	239,9	27,7		221.5	26.4	126.5	23.2	129.1	22.4
3D6.0018566148	25	C	7	360,4	30,8	33 skinnp103	330.5	29.3	190	24.8	128.2	22.2	slitt ryggfinne
3D6.0018567890	17	C	11	337,5	31,0		324.5	29.8	186	25.3	140.2	23	blodig bukfinne	slittryggf.
3D6.0018565E4F	4	B	6	447,9	33,4	skinnp95	415	31.7	230.5	26.4	136.9	22.4	begynnende sår v.side hale	blodigbukf.
3D6.0018567879	22	B	2	331,8	29,4	34 skinnp96	310	28.2	205	25	149.4	22.5	Slitt ryggfinne
3D6.0018567892	8	A	5	274,0	28,5	35 skinnp85	269	27.5	173	24	117.5	21.5
3D6.001856786D	8	D	8	297,7	29,4		288	28.3	154.5	23.7	123	22	petekkier buk	sr	p	buk
3D6.001856789B	3	B	6	496,1	34,3		469	32.5	273	27.5	147.9	23	Blodig buk
3D6.0018565E58	13	C	11	332,5	29,6	36 skinnp104	309	28.5	161	24.1	124.1	21.9
3D6.0018565E34	6	A	5	415,3	32,9	skinnp86	409	32	244.5	27.5	143.9	23.6	slitt spor
3D6.0018567869	27	D	8	382,9	31,5	skinnp118	369	30	180	24.6	122.3	22	slitt ryggfinne og gattfinne, begynnende sår buk
3D6.0018565DA6	8	A	9	289,3	29,5		274	28.3	182	24.9	126	22
3D6.0018565E0D	15	B	10	318,3	30,7	37 skinnp97	321	29.7	177.5	25.2	132.8	22.4	blodig v.bukfinne
3D6.0018568257	4	C	11	307,1	30,7		301.5	29.5	145	24.3	119.8	22.4
3D6.0018565DC4	44	D	8	376,2	30,8	38	362	29.3	196.5	24.7	125.4	22	slitt ryggfinne,skadet spor	slittryggf,blodgattf.
3D6.0018567895	24	A	5	399,9	32,3	skinnp87	405	32.4	234	26.6	144.5	23	slitt spor
3D6.0018567864	7	A	1	434,9	33,0	skinnp88	414	31.4	210.5	26	121.6	22
3D6.0018567876	14	B	10	371,6	32,4		339	31	181.5	25.5	123	22.8
3D6.0018565DE2	21	D	8	394,2	31,2	39	378	30	226.5	25.8	137.1	22.3	Blodig gattfinne	splittryggf
3D6.0018565E29	8	C	7	330,1	30,2	skinnp105	306.5	29	193.5	25	133.5	22.5
3D6.0018565D7A	3	A	1	309,9	29,8		317.5	29	186.5	25	132	22.4	Blodig buk/gattfinne og begynnende spr mellom brystfinnene
3D6.0018565E79	16	C	3	382,9	32,2	40 skinnp106	367	31	211.5	26.3	147	23.7	slitt ryggfinne, blodig bukfinner
3D6.0018567865	6	C	11	281,2	29,0		269	28	149	23.6	115.9	21.8	slitt rygg-og sporfinne	litt	blo	i	bukf.	blo	gattf.
3D6.0018567894	9	C	11	318,7	29,8	41 skinnp107	303	29	201.5	25.6	143.5	23	Slitt ryggfinne, splittet spor	slittryggf.
3D6.0018566124	6	A	9	379,6	32,8		369.5	31	210	26.3	146.7	23.3	blodige bukfinner
3D6.0018565DBC	9	A	9	304,6	29,8	42 skinnp89	292	28.4	184	25	135.1	22.5	Slitt spor
3D6.001856789E	10	D	12	377,4	31,6		338.5	30.3	211.5	25.9	129.2	22.4
3D6.0018565D87	5	B	10	384,1	32,0	43 skinnp98	356	30	204.5	25.6	153.1	23	slitt ryggfinne	slittryggf.
3D6.00185660F7	12	B	10	323,6	29,7		292	28	189.5	24.8	119.2	21.4	V.bufinne slitt	bloibukskinnialleigruppa
3D6.0018565D6F	10	D	8	404,9	32,5		380.5	31.1	211.5	26.5	138.7	23.1	skjelltap
3D6.0018565DB0	5	A	9	448,7	33,2	skinnp90	408	31.5	232	27	138.8	23	slitt spor
3D6.0018565E06	7	A	5	323,4	30,3		324	29.5	202	25.5	124.9	22
3D6.0018566141	10	C	3	447,6	33,1	skinnp108	408	31.4	248	27.3	156	23.5	Blodig bukfinne
3D6.00185660FF	11	C	3	275,5	28,9		298	28.2	160	23.6	117	21.2
3D6.001856613C	6	C	3	388,5	31,6		399.5	30.5	224.5	25.8	145	22.3	Blodig buk og gatt
3D6.00185660FC	11	B	2	257,7	28,3	44 skinnp99	239	27	162.5	23.9	111.1	21.3
3D6.0018565D90	7	A	5	452,8	34,0		441.5	32.4	242	27.6	150.3	23.6
3D6.00185678A7	14	C	11	263,4	28,7	skinnp109	242	27.3	126.5	22.9	117.9	21.8
3D6.0018565DB7	20	D	8	373,6	31,6		372.5	30.5	199.5	25.7	139.3	23	Litt blodig buk og gattfinne.
3D6.0018565E5E	2	A	5	418,7	31,7	45	419	30.5	226	25.8	124.1	21.8
3D6.0018566113	7	D	4	419,6	32,5		413	31.5	249	27	153.5	23.4	Begynnende sår mellom brystfinnerbuk
3D6.0018567868	4	C	11	355,1	30,0		320	28.4	203.5	24.5	127.7	21.4	Splittet halefinne,skjelltap
3D6.0018565D97	6	D	4	300,3	29,9		330	29.8	179	24.8	104.2	21	Stort sår mellom buk og gattfinne, løs på risten, blodig gatt
3D6.0018565DF8	7	A	9	320,1	31,0	46	326	30.3	224.5	27	153.5	23.8	Blodig bukfinne, skjelltap
3D6.0018565D94	16	C	3	285,7	29,5		272.5	28	149.5	23.5	119.4	22
3D6.0018565D99	9	C	7	344,7	30,0		328	28.5	201	24.6	118.6	21.4	Mops
3D6.001856611B	10	C	7	325,0	30,1		325.5	29.4	205.5	25.9	131.9	22.6
3D6.001856785D	15	B	2	328,3	30,8	skinnp100	298.5	29.5	184	25.3	123	22.4
3D6.00185660FD	7	D	12	405,2	32,2	47	382	30.8	203	25.8	118.2	22	slitt spor	slitthalef
3D6.00185678B8	26	C	3	388,0	31,6		364	30.4	205	25.5	129.8	22.4
3D6.001856611A	17	B	2	333,6	30,3		313	28.6	176	24.3	144.8	22.5
3D6.00185660E6	8	B	6	364,5	30,6		356.5	30	210.5	25.4	125.3	21.9
3D6.0018565E12	13	C	7	320,7	30,0		322	29.2	184.5	24.9	137.2	22.9	slitt spor, splittet ryggfinne	skjellt	i	hele	karet
3D6.0018567863	4	D	4	375,1	31,0		351.5	29.8	216.5	26	144.6	22.7	splittet ryggfinne
3D6.0018567881	9	D	8	323,1	30,3		322.5	29.4	179.5	25.6	123.1	21.8		bldn	i	finner	(gjelde	hele	karet)
3D6.001856785E	9	A	1	379,9	31,7	48 skinnp91	369	30.4	189	25.5	144.5	23
3D6.0018566146	9	A	9	333,9	30,8		317	29.6	200	25.7	124.6	22.1
3D6.0018567871	13	C	3	356,3	31,5		352.5	30.5	212	26	140.4	23	Slitt ryggfinne
3D6.0018566114	18	D	8	227,3	29,9		324.5	28.8	167.5	24	124.8	21.9	slitt spor
3D6.0018565D69	14	C	7	279,8	29,9		302	29	173	24.5	121.1	22.2	slitt ryggfinne
3D6.001856789F	8	B	10	382,1	31,8		355.5	30.5	219	26.5	131.4	22.2
3D6.0018565E35	10	D	8	309,8	30,0		323	29.3	202.5	25.5	130.6	22.5	Splitta: ryggfinne, halefinne, brystfinne, gatfinne
3D6.0018566129	15	D	8	402,4	32,0		385	30.6	216.5	26	157.4	23.5
3D6.00185660E7	10	A	5	347,7	30,5		341.5	29.4	174	23.9	110.8	21.1	Splittet brystfinner
3D6.0018566125	10	B	6	372,7	31,0		365.5	30.1	211	25.4	127.8	22.3	splittet brystfinner og halefinne
3D6.001856612D	19	D	4	439,6	31,9		412.5	30.8	237	26.3	140	22.2	Splittet hale
3D6.0018565DB8	7	D	4	358,3	31,5		347.5	30.4	214.5	26.5	149.7	23.1	splittet ryggfinne og brystfinner, begynnende sår mellom brystfinner
3D6.001856787B	31	D	4	457,4	33,5		444.5	32.3	246.5	27.3	152.6	23.5	splittet brysfinner
3D6.0018565DF2	3	C	3	372,6	31,3		368	30.3	203	25.2	150	23	splittet brystfinner
3D6.0018565DD0	11	D	8	338,2	30,6		333.5	29.5	198	25.4	140.2	22.5	slitt ryggfinne, splittet brystfinne
3D6.0018565D7B	22	B	2	307,0	30,0		313	29.3	158.5	24.4	132.7	22.7
3D6.00185678AA	15	C	7	406,1	32,7		412	31.6	242.5	27	151.6	23.3	splittet brystfinner
3D6.0018565DEA	10	D	12	334,2	30,0		310	28.9	202.5	25	126.1	21.7
3D6.0018565D83	17	?C	12	340,4	30,8		315	29.4	184	27.4	128.1	22.2		obs	feil	kar?
3D6.0018567885	7	A	9	334,3	30,8		317.5	29.5	187	25.3	137.1	22.6
3D6.0018565DF1	16	A	9	344,0	30,7		317	29.4	199.5	25.5	123.7	22	Slitt spor
3D6.0018565DD1	9	D	4	379,7	32,4		383.5	30.5	250	27.6	151.5	23.5	splittet brystfinner
3D6.0018565D9C	30	B	10	328,1	31,0		348	30	158	24.5	150.2	23.5	splittet rygfinne og halefinne, blodig gatfinne
3D6.0018567874	18	D	12	337,4	31,5		322	29.8	181	25.3	139.8	22.8
3D6.0018566140	11	A	1	316,3	30,3		344.5	30	198	25.4	144.4	23	splittet brystfinner
3D6.0018565DDA	18	C	11	372,2	31,4		348.5	30	205.5	25.6	122.4	22.3		slittryggf,	blod	gattf.
3D6.0018565D70	10	A	5	357,3	31,0		335	29.9	195.5	25.6	122.5	22.3
3D6.001856786E	14	C	7	285,6	29,0		278	27.9	165.5	23.7	115.9	21.2	splittet brystfinne
3D6.0018565D8A	19	B	2	327,2	30,7		309	29	193	24.8	126.5	22.4	mops	mopsehode
3D6.0018567857	7	D	4	338,8	30,0		331.5	29	214	25.4	134.4	22
3D6.001856612C	11	B	6	300,8	30,0		312.5	29.5	193	25.2	119.1	21.8	sår v.side
3D6.0018565D8D	7	C	7	334,0	29,8		321.5	28.3	168	23.6	122.7	21.4
3D6.0018565DE0	11	C	7	330,0	30,0		327	29	232	25.7	166.4	23.5	Splittet brystfinner
3D6.0018565E10	7	C	11	428,0	32,1		393.5	30.5	224	26	160.8	23.5
3D6.0018565DC8	3	A	9	345,4	31,0		333	30	211	26	139.5	22.7	splitta ryggfiinne
3D6.0018565E20	10	C	7	326,2	31		332	30.3	213	26.3	153.7	23.3	blodig H brystfinne
3D6.0018568237	5	C	11	311,9	30,5		299.5	29.5	165.5	24.9	125.6	22.8
3D6.0018565E1B	15	B	2	323,3	30,4		313.5	29.8	211.5	26.2	139	23
3D6.0018565E85	4	D	4	318,0	29,8		319.5	29.2	203.5	25.3	120.4	21.6	sår h.side bak
3D6.0018565D8B	15	C	11	416,1	31,9		393	31	253	26.6	164.2	23.6		slittryggf,	blod	i	gattf.
3D6.0018566112	15	B	10	375,5	32,0		363	31	226.5	27.4	159.2	24	blodig hø. bukfinne	srbukf.
3D6.0018565E0A	22	D	4	490,5	33,7		445.5	32.5	269.5	28	157.4	24	blodig bukfinne
3D6.0018565D7F	13	D	8	322,8	29,9		322	29	195.5	25	142.4	22.5	blodig bukfinne, slitt spor og ryggfinne	slittryggf
3D6.00185660EE	15	A	9	298,5	30,2		296.5	29	190	25.5	138.4	22.7
3D6.00185660EF	5	A	9	395,6	31,9		384.5	30.7	223.5	26	140	22.7
3D6.0018567860	3	C	3	405,6	31,7		371.5	30.6	206.5	25.8	117.8	22
3D6.0018565D9A	17	A	9	365,6	31,8		363.5	30.7	218	26.5	133.2	22.7	slitt spor
3D6.0018565D9D	12	B	2	264,3	28,5		264	27.3	153.5	24	132.8	22.2
3D6.0018566136	8	D	12	331,6	31,0		341.5	30.4	215	26.3	142.5	23	slitt spor
3D6.0018566139	6	A	5	400,5	32,5		388	31.1	209	25.9	138.4	23
3D6.0018565DEF	19	B	10	382,2	32,6		369.5	31.7	250	28	161.3	24.5	blodig gattfinne
3D6.0018566130	8	D	4	479,3	33,8		454	32.5	270	28	154.1	23.5	små punkt blodninger bak
3D6.0018566144	7	B	10	345,2	30,0		320	28.8	258	26	162.6	23
3D6.00185678A8	20	D	12	346,5	31,3		350	30.7	225	26.5	138	22.5	splittet brystfinne
3D6.00185678B6	7	C	11	254,1	28,0		236.5	27	128	22.8	113.1	21.4
3D6.0018566117	12	B	2	242,8	27,0		226	26.2	151.5	23.1	114.7	21.3	litt blodig gatt
3D6.0018565D71	5	A	5	396,9	32,1		382	31	212.5	26	135	23	blodig buk og gatt
3D6.001856610B	22	B	2	269,2	28,0		246	26.6	163.5	24	134.3	22.4
3D6.0018567862	9	B	10	323,7	29,9		302	28.8	175	24.5	108.5	21
3D6.0018565E0B	21	D	4	479,2	34,0		448	32.4	266.5	27.6	153.8	24
3D6.0018565DA8	6	B	10	307,8	29,4		294	28.3	173.5	24	117.3	21.2
3D6.0018565D88	16	D	12	298,8	30,4		302	29.5	175	24.8	104.2	21.2		splitt	halef	og	ryggf.
3D6.0018565D65		A	1				275.5	28	122.5	22.8	120.9	22.2	Død 23.08.19
3D6.001856786C		D	12				271	28	132.5	23.6	123.5	22.1	Død 27.08.19

## Sheet: sortert på opprinnelses kar
HEX Tag ID	Lus	diett	kar	Vekt T3	Lengde T3	Prøve nummer	vekt T2	Lengde T2	Vekt T1	Lengde T1	Vekt T0	Lengde T0	Merknad T3	Merknad T0-T2
3D6.0018565DA0	17	A	1	268.4	28.5		265	27.8	156	24	113.7	21.5								LUS	alge	marin olje	calanus	kontroll
3D6.0018565E27	13	A	1	386.5	31.4		390	30.5	216.5	26.4	175.5	24.5									Diett A	Diett B	Diett C	Diett D
3D6.0018567889	6	A	1	365.5	31.3		344	30	185	25	112.9	21.9								A1	8.52174
3D6.0018565E1A	7	A	1	356.3	31.4		356.5	30.2	190.5	25.3	133	22.4								B2		13.68
3D6.0018565D76	8	A	1	295.9	29.9		279	28.5	135.5	23.5	123.7	22.5								C3			11.9583
3D6.0018566134	1	A	1	384.3	31		365	30	178	24.7	134	22.6		littblovanalf						D4				11.8182
3D6.0018565DAF	6	A	1	358.8	30		331.5	29	193	25	131.1	22.1								A5	12.32
3D6.0018565DED	16	A	1	384.5	32.1		383	31.3	213.5	26.7	163	24.4	blodig gattfinne							B6		9.16667
3D6.001856611D	13	A	1	396.8	31.2	18	354.5	30	216	25.8	126.7	22.3								C7			11.6
3D6.0018565E8A	9	A	1	319.8	29.7		305	28.8	161.5	23.7	125	22								D8				16.64
3D6.0018565E55	8	A	1	363.6	31	22	350.5	30	197.5	25.2	130.8	22.2								A9	9.48
3D6.001856612B	10	A	1	409.1	31.5		394	30.5	205	25.9	143.5	23.1								B10		12.16
3D6.00185660F4	0	A	1	280.7	28		268	27.1	169.5	24.7	106	20.5								C11			10.5417
3D6.001856611E	10	A	1	364.9	31		350	29.8	183	24.8	119.3	21.4								D12				10.125
3D6.0018566126	4	A	1	356.1	30.2		329	28.8	196	25.1	135	22.4
3D6.0018567898	5	A	1	350.4	30.7		347.5	30.1	212.5	26	135.2	22.6								Tilvekst
3D6.0018565D63	13	A	1	317.6	30		318	29.3	193.5	25.5	130	22.4
3D6.0018565E2A	11	A	1	412.2	31.7		381	30.4	195	25	126	22								A1	355.296
3D6.0018565D75	9	A	1	359.4	31.2	32 skinnp83	378	30.4	187	25.5	157.6	23.9	blodig gattfinne							B2		302.828
3D6.0018567864	7	A	1	434.9	33	skinnp88	414	31.4	210.5	26	121.6	22								C3			350.35
3D6.0018565D7A	3	A	1	309.9	29.8		317.5	29	186.5	25	132	22.4	Blodig buk/gattfinne og begynnende spr mellom brystfinnene							D4				396.945
3D6.001856785E	9	A	1	379.9	31.7	48 skinnp91	369	30.4	189	25.5	144.5	23								A5	361.116
3D6.0018566140	11	A	1	316.3	30.3		344.5	30	198	25.4	144.4	23	splittet brystfinner							B6		384.879
3D6.001856787A	7	B	2	321.8	29.5		296	28.3	183	24.4	123.3	21.7								C7			351.232
3D6.0018566145	11	B	2	238.2	27.4		217.5	26.5	162	24	123.3	22								D8				355.152
3D6.0018566128	7	B	2	270.7	28.6		250	27.5	147.5	23.9	119.1	22								A9	353.464
3D6.0018566109	24	B	2	251	27.4		238	26.2	148.5	22.8	113	21	slitt ryggfinne							B10		336.3
3D6.0018567897	1	B	2	356.6	30.7		314	29	190.5	24.9	149.9	23.1								C11			331.754
3D6.001856785C	4	B	2	366.7	31		346	29.9	216	26.3	157.3	23.7								D12				358.817
3D6.0018565DD4	22	B	2	282.2	28.8	20	270	27.9	202	24.9	149	22.8	Sår spor
3D6.0018565DA2	2	B	2	325.5	30.5	23	289	29	189.5	25.4	130.7	23
3D6.001856612A	20	B	2	379.1	31.8		347	30.4	213.5	26	151.1	23.6		slittryggf.
3D6.0018565E89	7	B	2	357.8	31		324	29.5	208.5	25.6	159.4	23.7
3D6.0018565DCD	8	B	2	311.6	29.5		277	28.4	164	24.3	160	23.6
3D6.0018565E2C	21	B	2	286.4	29.3		283.5	28.6	196	25.4	131	22.5
3D6.0018567883	20	B	2	259.8	29		268	28	163	24.5	118.1	22
3D6.00185660EB	9	B	2	338.2	30.9		314	29.7	223	26.5	154.8	23.8
3D6.0018565DA5	12	B	2	239.9	27.7		221.5	26.4	126.5	23.2	129.1	22.4
3D6.0018567879	22	B	2	331.8	29.4	34 skinnp96	310	28.2	205	25	149.4	22.5	Slitt ryggfinne
3D6.00185660FC	11	B	2	257.7	28.3	44 skinnp99	239	27	162.5	23.9	111.1	21.3
3D6.001856785D	15	B	2	328.3	30.8	skinnp100	298.5	29.5	184	25.3	123	22.4
3D6.001856611A	17	B	2	333.6	30.3		313	28.6	176	24.3	144.8	22.5
3D6.0018565D7B	22	B	2	307	30		313	29.3	158.5	24.4	132.7	22.7
3D6.0018565D8A	19	B	2	327.2	30.7		309	29	193	24.8	126.5	22.4	mops	mopsehode
3D6.0018565E1B	15	B	2	323.3	30.4		313.5	29.8	211.5	26.2	139	23
3D6.0018565D9D	12	B	2	264.3	28.5		264	27.3	153.5	24	132.8	22.2
3D6.0018566117	12	B	2	242.8	27		226	26.2	151.5	23.1	114.7	21.3	litt blodig gatt
3D6.001856610B	22	B	2	269.2	28		246	26.6	163.5	24	134.3	22.4
3D6.001856789D	5	C	3	326.2	31		339	30.4	195.5	25.7	136.8	23.5
3D6.00185678AF	30	C	3	382.3	32		360	30.5	194	25.4	127.1	22.4
3D6.001856611F	11	C	3	419.9	32.3		387.5	30.8	215	26.3	158.5	23.5
3D6.0018565E00	13	C	3	364.7	30.9	17	358.5	30.5	222	26.2	149	23.2
3D6.001856826E	2	C	3	290.6	29.5		265	28	140	23.3	103.3	21.3
3D6.0018565E7E	10	C	3	293.7	28.5	19	292	27.5	164	23.5	128.9	21.5
3D6.0018565DD7	8	C	3	320.2	30.8		316.5	29.4	201	25.4	120.6	22.2
3D6.00185660FE	14	C	3	388.7	31.2		354	29.8	191	25.2	132	22.1
3D6.0018565D8F	10	C	3	339.7	30		323	29.2	186	25	158	23.5
3D6.00185660E9	15	C	3	351.2	30.9		331.5	29.7	189.5	25.2	120.7	21.9
3D6.001856613F	32	C	3	409.9	32		378	30.5	206	26	157	23.8
3D6.0018567872	6	C	3	356.8	31.6		349	30.5	204.5	26.4	135.5	23
3D6.0018565E83	5	C	3	222.1	26.9		241	26.5	133.5	22.5	112	21.2	Sår buk mellom b.finner, sår v.side bak.
3D6.0018565D79	6	C	3	283.7	27.6		251	26.2	122.5	21.6	108	20.4
3D6.0018566133	16	C	3	356	31	29 skinnp102	336.5	29.5	202.5	25.4	135.1	22.5
3D6.0018565E79	16	C	3	382.9	32.2	40 skinnp106	367	31	211.5	26.3	147	23.7	slitt ryggfinne, blodig bukfinner
3D6.0018566141	10	C	3	447.6	33.1	skinnp108	408	31.4	248	27.3	156	23.5	Blodig bukfinne
3D6.00185660FF	11	C	3	275.5	28.9		298	28.2	160	23.6	117	21.2
3D6.001856613C	6	C	3	388.5	31.6		399.5	30.5	224.5	25.8	145	22.3	Blodig buk og gatt
3D6.0018565D94	16	C	3	285.7	29.5		272.5	28	149.5	23.5	119.4	22
3D6.00185678B8	26	C	3	388	31.6		364	30.4	205	25.5	129.8	22.4
3D6.0018567871	13	C	3	356.3	31.5		352.5	30.5	212	26	140.4	23	Slitt ryggfinne
3D6.0018565DF2	3	C	3	372.6	31.3		368	30.3	203	25.2	150	23	splittet brystfinner
3D6.0018567860	3	C	3	405.6	31.7		371.5	30.6	206.5	25.8	117.8	22
3D6.001856613E	12	D	4	417.9	32.4		422	32	262	27.4	152.8	23.3
3D6.00185660F5	18	D	4	424.4	33.7		422.5	32.5	256	28.4	156	24.4
3D6.0018565DD2	7	D	4	408.2	31.6	16	368	30.2	212	25.5	123	21.6
3D6.0018565DAB	9	D	4	433.3	32.8	21	407.5	31.5	238	26.7	145.7	23.1
3D6.0018565D6C	10	D	4	380.2	30.9		340.5	29.2	171.5	24.6	147.1	23.2
3D6.0018565E4A	15	D	4	420.9	31.5		392	30.5	250.5	26.8	158	23.2
3D6.0018566116	15	D	4	356.3	30.2	25 skinnp110	325	28.6	155.5	24.6	131	22
3D6.001856789A	14	D	4	353.8	31.4	skinnp112	360	30.6	217.5	25.9	122.4	21.8
3D6.0018565DFC	8	D	4	374.1	32.2	28 skinnp113	397	32	247	27.8	153.7	23.8	blodig buk, sår hale, slitt spor
3D6.0018565DA9	7	D	4	327.9	30.6		319	29.5	180	25	116.4	21.5	Blodig ryggf og analfinne
3D6.0018566113	7	D	4	419.6	32.5		413	31.5	249	27	153.5	23.4	Begynnende sår mellom brystfinnerbuk
3D6.0018565D97	6	D	4	300.3	29.9		330	29.8	179	24.8	104.2	21	Stort sår mellom buk og gattfinne, løs på risten, blodig gatt
3D6.0018567863	4	D	4	375.1	31		351.5	29.8	216.5	26	144.6	22.7	splittet ryggfinne
3D6.001856612D	19	D	4	439.6	31.9		412.5	30.8	237	26.3	140	22.2	Splittet hale
3D6.0018565DB8	7	D	4	358.3	31.5		347.5	30.4	214.5	26.5	149.7	23.1	splittet ryggfinne og brystfinner, begynnende sår mellom brystfinner
3D6.001856787B	31	D	4	457.4	33.5		444.5	32.3	246.5	27.3	152.6	23.5	splittet brysfinner
3D6.0018565DD1	9	D	4	379.7	32.4		383.5	30.5	250	27.6	151.5	23.5	splittet brystfinner
3D6.0018567857	7	D	4	338.8	30		331.5	29	214	25.4	134.4	22
3D6.0018565E85	4	D	4	318	29.8		319.5	29.2	203.5	25.3	120.4	21.6	sår h.side bak
3D6.0018565E0A	22	D	4	490.5	33.7		445.5	32.5	269.5	28	157.4	24	blodig bukfinne
3D6.0018566130	8	D	4	479.3	33.8		454	32.5	270	28	154.1	23.5	små punkt blodninger bak
3D6.0018565E0B	21	D	4	479.2	34		448	32.4	266.5	27.6	153.8	24
3D6.0018565DC3	41	A	5	341.6	31		356	30	203.5	25.5	137.7	23
3D6.0018565DA7	15	A	5	388.4	31.5		367	30.4	207	25.6	119.3	22
3D6.0018565DCB	10	A	5	314.2	30		311	29	199	25.2	122.2	22
3D6.0018565D98	5	A	5	320.7	30.1		299.5	29	187	25	118.4	22
3D6.0018565E2F	11	A	5	285.6	30.2	10	314	29.7	182	25	120	22		pbegsribuk
3D6.0018565E09	20	A	5	303	29.2	11	317.5	28.6	171	24	131.1	22.4	slitt hale
3D6.0018565E6B	18	A	5	404.2	32.3		408.5	31.5	224	26.4	134.9	22.7
3D6.0018565D61	3	A	5	338.7	30.3		326	29.7	200	25.6	130.5	22.5
3D6.0018565E42	19	A	5	355.5	29.8		339.5	28.8	207	24.9	126.8	22.2
3D6.001856788A	5	A	5	377	31.7		409	31	226	26.4	137	22.7
3D6.001856613D	9	A	5	308.8	29.3		292	27.9	150.5	23.4	128.9	22
3D6.0018565DB3	23	A	5	434.1	32.6		439.5	31.8	231	26.5	151.9	23.3
3D6.0018566122	13	A	5	397.3	31.2		370	29.9	187.5	24.8	118.8	22
3D6.0018565DBA	9	A	5	331.9	30.6		348.5	30	191.5	25	136.4	22.4
3D6.0018565DFE	22	A	5	340.4	31		345.5	30.3	214.5	25.8	149.6	23.4	Slitt spor
3D6.0018567892	8	A	5	274	28.5	35 skinnp85	269	27.5	173	24	117.5	21.5
3D6.0018565E34	6	A	5	415.3	32.9	skinnp86	409	32	244.5	27.5	143.9	23.6	slitt spor
3D6.0018567895	24	A	5	399.9	32.3	skinnp87	405	32.4	234	26.6	144.5	23	slitt spor
3D6.0018565E06	7	A	5	323.4	30.3		324	29.5	202	25.5	124.9	22
3D6.0018565D90	7	A	5	452.8	34		441.5	32.4	242	27.6	150.3	23.6
3D6.0018565E5E	2	A	5	418.7	31.7	45	419	30.5	226	25.8	124.1	21.8
3D6.00185660E7	10	A	5	347.7	30.5		341.5	29.4	174	23.9	110.8	21.1	Splittet brystfinner
3D6.0018565D70	10	A	5	357.3	31		335	29.9	195.5	25.6	122.5	22.3
3D6.0018566139	6	A	5	400.5	32.5		388	31.1	209	25.9	138.4	23
3D6.0018565D71	5	A	5	396.9	32.1		382	31	212.5	26	135	23	blodig buk og gatt
3D6.0018567858	6	B	6	457.2	33.5		429	32.3	262	27.8	159.1	24
3D6.0018565D6B	8	B	6	443.1	32.6		411	31.4	242	26.9	164.5	23.5
3D6.0018565DE4	1	B	6	390	30.5		348.5	29.4	182	25	137	22.7
3D6.0018565E16	11	B	6	370.7	31.5		349	30.4	212.5	26	132.7	22.5	Blodig gattfinne og spor
3D6.0018565D7C	4	B	6	473.8	33	6	454	32	264	27.1	154.4	23	Blodig gattfinne
3D6.0018566111	15	B	6	397.4	32.3		369	31	223	26.6	145.5	23.3
3D6.0018565D64	13	B	6	321.1	30.1	13	288	28.8	172.5	24.8	116.6	22		slitthalef.blod
3D6.0018565E7A	6	B	6	439.7	32.4		409	31	229.5	26.2	131.5	22.6
3D6.0018565DC9	15	B	6	322	30		300.5	29	182.5	24.8	124.1	22
3D6.0018565DB9	9	B	6	329.8	29.9		318	29.4	181.5	24.7	114.7	21.3	Sår v.side
3D6.0018565E3D	8	B	6	291.2	30.5		318.5	30	195.5	25.9	119.1	22.2	Blodig spor
3D6.001856789C	4	B	6	337.3	29.5		317.5	28.5	188	24.3	108	21
3D6.00185678A4	6	B	6	349.3	32		357	31.3	200	26	129.7	22.8
3D6.0018565E1F	10	B	6	379.7	31.5		360	30.4	209.5	25.7	123.9	22.3
3D6.0018565E02	14	B	6	446.6	32.3		432	31	249	26.2	130.2	22
3D6.0018565DB2	4	B	6	262.6	28.3		225	26.4	120	23	120.1	22.1
3D6.0018565D9E	12	B	6	322.7	30.7	27 skinnp92	307	29.4	190	25.4	113.2	21.9
3D6.001856786B	20	B	6	460.5	33.8	31	467	33	283.5	28.4	178.5	24.5	blodig gatt
3D6.0018566131	18	B	6	460.4	33.8	skinnp93	457	32.5	262	27.6	158.2	23.8
3D6.0018565E4F	4	B	6	447.9	33.4	skinnp95	415	31.7	230.5	26.4	136.9	22.4	begynnende sår v.side hale	blodigbukf.
3D6.001856789B	3	B	6	496.1	34.3		469	32.5	273	27.5	147.9	23	Blodig buk
3D6.00185660E6	8	B	6	364.5	30.6		356.5	30	210.5	25.4	125.3	21.9
3D6.0018566125	10	B	6	372.7	31		365.5	30.1	211	25.4	127.8	22.3	splittet brystfinner og halefinne
3D6.001856612C	11	B	6	300.8	30		312.5	29.5	193	25.2	119.1	21.8	sår v.side
3D6.0018565E40	10	C	7	384.6	31.7	3	373	30.7	221.5	26.3	142.2	23
3D6.0018566143	9	C	7	430.4	33.2		412	32	217.5	26.5	130.2	22.7
3D6.0018568261	6	C	7	297.6	29.9	12	337	30	194	25.2	144.3	23	stort sår h. side	skjelltap
3D6.0018566103	11	C	7	428.3	33		424.5	31.7	255	27.4	171.5	24.1
3D6.0018565E50	7	C	7	350.4	30.3		330.5	28.8	157.5	23.6	114.7	21.7		srpbuk
3D6.0018565E3F	16	C	7	291.4	29		273.5	27.6	183.5	24.5	122.1	21.5
3D6.0018565DD9	7	C	7	447	33.8		454.5	32.5	250.5	27.5	153	24
3D6.0018565E44	4	C	7	373.8	31.7		370.5	30.5	199	25.5	143.4	23.3
3D6.00185660ED	11	C	7	324.2	30		347	29.5	200	24.6	116.9	21.6
3D6.00185678A0	32	C	7	349.3	31		354.5	30	175	24.5	135.2	22.6	blodig gattfinne
3D6.0018565DC1	7	C	7	355.5	30		337	28.8	155.5	23	103.9	20.7
3D6.0018565DAA	11	C	7	450.8	32.8	skinnp101	408	31	231.5	26.2	141.3	22.7
3D6.0018565D8E	11	C	7	382.1	32.2	30	357	30.6	190	25.5	142.5	23.4
3D6.0018565D80	12	C	7	272.8	28.9		267	28	164.5	24.3	114	21.7	splittet ryggfinne
3D6.0018566148	25	C	7	360.4	30.8	33 skinnp103	330.5	29.3	190	24.8	128.2	22.2	slitt ryggfinne
3D6.0018565E29	8	C	7	330.1	30.2	skinnp105	306.5	29	193.5	25	133.5	22.5
3D6.0018565D99	9	C	7	344.7	30		328	28.5	201	24.6	118.6	21.4	Mops
3D6.001856611B	10	C	7	325	30.1		325.5	29.4	205.5	25.9	131.9	22.6
3D6.0018565E12	13	C	7	320.7	30		322	29.2	184.5	24.9	137.2	22.9	slitt spor, splittet ryggfinne	skjellt	i	hele	karet
3D6.0018565D69	14	C	7	279.8	29.9		302	29	173	24.5	121.1	22.2	slitt ryggfinne
3D6.00185678AA	15	C	7	406.1	32.7		412	31.6	242.5	27	151.6	23.3	splittet brystfinner
3D6.001856786E	14	C	7	285.6	29		278	27.9	165.5	23.7	115.9	21.2	splittet brystfinne
3D6.0018565D8D	7	C	7	334	29.8		321.5	28.3	168	23.6	122.7	21.4
3D6.0018565DE0	11	C	7	330	30		327	29	232	25.7	166.4	23.5	Splittet brystfinner
3D6.0018565E20	10	C	7	326.2	31		332	30.3	213	26.3	153.7	23.3	blodig H brystfinne
3D6.00185678A6	8	D	8	385.4	32		372	30.8	206	26.8	135.1	23
3D6.0018565E3E	11	D	8	321.1	30	8	316.5	29.4	179	24.5	114.5	21.4
3D6.0018565D77	9	D	8	393.4	32		352	30.6	198.5	26	133	23
3D6.0018566135	32	D	8	300.8	30.2		318	28.5	163	24	121.3	22
3D6.0018565E7B	12	D	8	412	33		390	31.9	230.5	27.7	164.7	24.4
3D6.0018566118	8	D	8	445.8	32.5		401.5	31	228.5	26.3	150.1	23
3D6.0018566100	11	D	8	387.8	31.9		246.5	30.3	213	26	139.6	22.9
3D6.001856613B	23	D	8	344.7	31.5	24	326	30	201.5	25.8	119	22
3D6.0018565E3B	12	D	8	362.8	30.3		332.5	29	160	24	129.9	22.1
3D6.0018565E25	25	D	8	350.2	30		329	29	210.5	25.3	126.1	21.9
3D6.0018566137	29	D	8	338.5	30.5		310	29.3	153.5	24	113.4	21.9	Slitt spor
3D6.00185678B4	7	D	8	323.5	30.3	skinnp114	360	30	188.5	25	121.3	21.7	Blodig analfinne og slitt spor
3D6.0018565E49	23	D	8	359.7	30.9	skinnp115	346	29.4	153	24	140.3	23	slittryggf.
3D6.001856786D	8	D	8	297.7	29.4		288	28.3	154.5	23.7	123	22	petekkier buk	sr	p	buk
3D6.0018567869	27	D	8	382.9	31.5	skinnp118	369	30	180	24.6	122.3	22	slitt ryggfinne og gattfinne, begynnende sår buk
3D6.0018565DC4	44	D	8	376.2	30.8	38	362	29.3	196.5	24.7	125.4	22	slitt ryggfinne,skadet spor	slittryggf,blodgattf.
3D6.0018565DE2	21	D	8	394.2	31.2	39	378	30	226.5	25.8	137.1	22.3	Blodig gattfinne	splittryggf
3D6.0018565D6F	10	D	8	404.9	32.5		380.5	31.1	211.5	26.5	138.7	23.1	skjelltap
3D6.0018565DB7	20	D	8	373.6	31.6		372.5	30.5	199.5	25.7	139.3	23	Litt blodig buk og gattfinne.
3D6.0018567881	9	D	8	323.1	30.3		322.5	29.4	179.5	25.6	123.1	21.8		bldn	i	finner	(gjelde	hele	karet)
3D6.0018566114	18	D	8	227.3	29.9		324.5	28.8	167.5	24	124.8	21.9	slitt spor
3D6.0018565E35	10	D	8	309.8	30		323	29.3	202.5	25.5	130.6	22.5	Splitta: ryggfinne, halefinne, brystfinne, gatfinne
3D6.0018566129	15	D	8	402.4	32		385	30.6	216.5	26	157.4	23.5
3D6.0018565DD0	11	D	8	338.2	30.6		333.5	29.5	198	25.4	140.2	22.5	slitt ryggfinne, splittet brystfinne
3D6.0018565D7F	13	D	8	322.8	29.9		322	29	195.5	25	142.4	22.5	blodig bukfinne, slitt spor og ryggfinne	slittryggf
3D6.0018565DEB	12	A	9	335.4	29.8		335	29	211	25	140.3	22.1
3D6.0018565E8C	5	A	9	365.5	31	7	351	30	226	26.2	143.2	22.6
3D6.0018565E54	9	A	9	365.2	31.5		353.5	30.5	198.5	26	151.4	23.6
3D6.001856611C	9	A	9	325.8	30	14	304	29.4	200	25.4	134.2	22.7
3D6.0018568264	2	A	9	309	30.7		312	29.5	193.5	25.3	119.5	21.6	Blodig gattfinne/spor	blodbukf.
3D6.0018565DE5	10	A	9	446.2	32.6		409	31.2	233	26.7	137.5	22.8
3D6.0018566120	15	A	9	322.9	29.6		300.5	28.2	166.5	24	123.8	21.8
3D6.0018565DBB	1	A	9	401	32		370	30.7	232	26.8	152.8	23.5
3D6.0018565E13	12	A	9	336	31.5		320	30.4	194	25.8	120.4	22
3D6.0018565DE3	6	A	9	323.4	29.5		312	28.7	185.5	24.6	146.5	22.4
3D6.0018565DFD	14	A	9	369.2	31		340	29.5	189.5	25.1	117.1	21.6
3D6.0018565E0C	17	A	9	378	31.5		359	30.2	225	26.2	150.8	23
3D6.0018565DA3	18	A	9	399.4	32.4	skinnp84	367	31	222.5	26.6	160.2	23.4	Splittet ryggfinne
3D6.0018565DA6	8	A	9	289.3	29.5		274	28.3	182	24.9	126	22
3D6.0018566124	6	A	9	379.6	32.8		369.5	31	210	26.3	146.7	23.3	blodige bukfinner
3D6.0018565DBC	9	A	9	304.6	29.8	42 skinnp89	292	28.4	184	25	135.1	22.5	Slitt spor
3D6.0018565DB0	5	A	9	448.7	33.2	skinnp90	408	31.5	232	27	138.8	23	slitt spor
3D6.0018565DF8	7	A	9	320.1	31	46	326	30.3	224.5	27	153.5	23.8	Blodig bukfinne, skjelltap
3D6.0018566146	9	A	9	333.9	30.8		317	29.6	200	25.7	124.6	22.1
3D6.0018567885	7	A	9	334.3	30.8		317.5	29.5	187	25.3	137.1	22.6
3D6.0018565DF1	16	A	9	344	30.7		317	29.4	199.5	25.5	123.7	22	Slitt spor
3D6.0018565DC8	3	A	9	345.4	31		333	30	211	26	139.5	22.7	splitta ryggfiinne
3D6.00185660EE	15	A	9	298.5	30.2		296.5	29	190	25.5	138.4	22.7
3D6.00185660EF	5	A	9	395.6	31.9		384.5	30.7	223.5	26	140	22.7
3D6.0018565D9A	17	A	9	365.6	31.8		363.5	30.7	218	26.5	133.2	22.7	slitt spor
3D6.0018566104	17	B	10	330.4	31	2	331.5	30	209.5	26	133.7	22.7
3D6.0018565DDE	3	B	10	364.3	30.9	9	329	29.5	178.5	25.2	129.2	22.5	Blodig gattfinne/spor
3D6.0018565E28	13	B	10	321.3	30		304.5	29.3	200	25.5	136	22.7		skjellt.skrap	p	side
3D6.0018565DAE	8	B	10	329.4	31.3		316	30.1	170.5	25.5	136	23.1		mangei	karet	har	blodige	bukf.
3D6.0018565DB1	7	B	10	417.8	32.5		411	31.6	242	27.4	163.7	23.7		blod	bukf
3D6.0018565DD8	6	B	10	370.9	31.5		350.5	30.5	211	26	120.4	22.2		slittv.bukf.
3D6.0018565E81	10	B	10	298.5	29.6		292	29	176	24.8	121.6	22
3D6.00185678A9	0	B	10	242.7	28		286	28	170.5	23.7	112.5	20.9	Stort sår v.side.	rdmeflekkpmage
3D6.0018565E60	19	B	10	270.1	28.6		223.5	27	132	23.5	131.5	22.5
3D6.0018565DB6	12	B	10	310.2	29.8		304.5	28.5	148.5	24	151.7	23
3D6.0018565DAD	17	B	10	366.4	31.8		341.5	30.5	200.5	26.3	163.6	24		rdfl	p	buk,	rde	fin
3D6.0018566149	17	B	10	259.6	30.5		314.5	29.1	207.5	25.6	152.1	23	blodig buk og gattfinne.	skadet	bukf	v	side
3D6.0018565DDC	19	B	10	393	32.3		356.5	31	224.5	26.8	149.7	23.4
3D6.0018565DF0	16	B	10	290.7	29.3	skinnp94	276.5	28.5	178	25	129.5	22.5	blodig bukfinne slitt spor
3D6.0018565E0D	15	B	10	318.3	30.7	37 skinnp97	321	29.7	177.5	25.2	132.8	22.4	blodig v.bukfinne
3D6.0018567876	14	B	10	371.6	32.4		339	31	181.5	25.5	123	22.8
3D6.0018565D87	5	B	10	384.1	32	43 skinnp98	356	30	204.5	25.6	153.1	23	slitt ryggfinne	slittryggf.
3D6.00185660F7	12	B	10	323.6	29.7		292	28	189.5	24.8	119.2	21.4	V.bufinne slitt	bloibukskinnialleigruppa
3D6.001856789F	8	B	10	382.1	31.8		355.5	30.5	219	26.5	131.4	22.2
3D6.0018565D9C	30	B	10	328.1	31		348	30	158	24.5	150.2	23.5	splittet rygfinne og halefinne, blodig gatfinne
3D6.0018566112	15	B	10	375.5	32		363	31	226.5	27.4	159.2	24	blodig hø. bukfinne	srbukf.
3D6.0018565DEF	19	B	10	382.2	32.6		369.5	31.7	250	28	161.3	24.5	blodig gattfinne
3D6.0018566144	7	B	10	345.2	30		320	28.8	258	26	162.6	23
3D6.0018567862	9	B	10	323.7	29.9		302	28.8	175	24.5	108.5	21
3D6.0018565DA8	6	B	10	307.8	29.4		294	28.3	173.5	24	117.3	21.2
3D6.00185678B1	8	C	11	363	31.4		332	30.2	204.5	25.8	131	22.5		blod	gattf.
3D6.0018565E1E	9	C	11	368.2	30.5	5	353	30	184.5	25	162.3	23.5		blod	gattf.
3D6.0018565DFA	8	C	11	300.9	29		284	28.2	194	25	120.6	21.8
3D6.0018565D81	13	C	11	333	30.2		319	29.4	208	25.8	128.9	22.4
3D6.0018565DB4	12	C	11	320	30	15	294.5	29	162	24.5	138.2	23
3D6.00185678AC	7	C	11	268.5	27.4		252	26.3	138.5	22.5	132.1	21.4		slittryggf
3D6.0018568240	8	C	11	351.2	31.2		331.5	30	194.5	26	150.8	23.5
3D6.0018565E8B	22	C	11	386.2	31.5		345.5	30	181	24.9	136.6	22.5
3D6.0018565E2E	10	C	11	341.7	30.4		332.5	29.6	190	24.9	128.2	22	Sår spor	mye	skellt	p	karet
3D6.0018565D6E	18	C	11	307.9	30.5		320	30	195.5	25.6	158.3	23.8
3D6.0018565DC6	7	C	11	300.7	29.8		295.5	28.6	172	24.3	120	22	Blodig analfinne	slittryggf.
3D6.0018565DC7	12	C	11	343	30.3		326	28.8	171	24.2	142.8	22.6	Slitt ryggfinne
3D6.0018567890	17	C	11	337.5	31		324.5	29.8	186	25.3	140.2	23	blodig bukfinne	slittryggf.
3D6.0018565E58	13	C	11	332.5	29.6	36 skinnp104	309	28.5	161	24.1	124.1	21.9
3D6.0018568257	4	C	11	307.1	30.7		301.5	29.5	145	24.3	119.8	22.4
3D6.0018567865	6	C	11	281.2	29		269	28	149	23.6	115.9	21.8	slitt rygg-og sporfinne	litt	blo	i	bukf.	blo	gattf.
3D6.0018567894	9	C	11	318.7	29.8	41 skinnp107	303	29	201.5	25.6	143.5	23	Slitt ryggfinne, splittet spor	slittryggf.
3D6.00185678A7	14	C	11	263.4	28.7	skinnp109	242	27.3	126.5	22.9	117.9	21.8
3D6.0018567868	4	C	11	355.1	30		320	28.4	203.5	24.5	127.7	21.4	Splittet halefinne,skjelltap
3D6.0018565DDA	18	C	11	372.2	31.4		348.5	30	205.5	25.6	122.4	22.3		slittryggf,	blod	gattf.
3D6.0018565E10	7	C	11	428	32.1		393.5	30.5	224	26	160.8	23.5
3D6.0018568237	5	C	11	311.9	30.5		299.5	29.5	165.5	24.9	125.6	22.8
3D6.0018565D8B	15	C	11	416.1	31.9		393	31	253	26.6	164.2	23.6		slittryggf,	blod	i	gattf.
3D6.00185678B6	7	C	11	254.1	28		236.5	27	128	22.8	113.1	21.4
3D6.0018565E24	5	D	12	455.3	32.8	1	408	31.2	222	26.5	166.5	23.6
3D6.0018565D86	6	D	12	381.3	30.7		335.5	29	161	24	121.5	21.7
3D6.0018565DCF	3	D	12	373.2	31	4	390	31	247	26.8	170.9	24	Sår bakpart	slittryggf	blod	bukf.
3D6.0018566105	2	D	12	377.2	31.4		379.5	31	217.5	26.3	127.8	22.3	Blodig gattfinne/spor	litt	blodige	bryst	og	bukf.
3D6.0018565D62	15	D	12	365.1	30.6		340	29.5	184.5	24.5	116	21.5
3D6.00185678B3	11	D	12	320.4	30.2		289.5	28.7	158.5	24.3	122.7	22
3D6.00185678AD	9	D	12	428.7	32.3		395	31.2	223.5	26.7	141.9	23		blodige	bukoggattf.
3D6.0018565D78	15	D	12	421.3	32.5		415.5	31.6	241.5	26.9	148.3	23.1		sr	p	buk,	blodbukf.
3D6.0018565D72	4	D	12	317.5	30.4		328.5	29.7	182	24.9	118.4	21.7	Sår hale h.side	blodiggattf.
3D6.0018565E67	11	D	12	350.2	30		325.5	29	159	24.5	160.2	23.3
3D6.0018565D92	16	D	12	333.6	32.8		329.5	30	190.5	25.3	117.6	21.7
3D6.0018565E84	4	D	12	328.5	30.4		352.5	30	193.5	25.2	135.8	22.4	Sår begge sider bak.
3D6.0018565D8C	4	D	12	291.1	30		302.5	29.3	179	25.2	151.6	23.4
3D6.0018568223	17	D	12	366.1	31.5		359	30.5	222	26.3	128.7	22.5
3D6.001856788D	14	D	12	355.3	31.3	26 skinnp111	324	30	184.5	25.4	127.8	22
3D6.0018565D95	9	D	12	353.2	32	skinnp116	384.5	31.8	199	26.5	133	22.8	Stort sår h.side bak
3D6.0018565DDF	9	D	12	362.5	31.2	skinnp117	361	30	196	25.5	140.5	22.8	Slipp spor
3D6.001856789E	10	D	12	377.4	31.6		338.5	30.3	211.5	25.9	129.2	22.4
3D6.00185660FD	7	D	12	405.2	32.2	47	382	30.8	203	25.8	118.2	22	slitt spor	slitthalef
3D6.0018565DEA	10	D	12	334.2	30		310	28.9	202.5	25	126.1	21.7
3D6.0018567874	18	D	12	337.4	31.5		322	29.8	181	25.3	139.8	22.8
3D6.0018566136	8	D	12	331.6	31		341.5	30.4	215	26.3	142.5	23	slitt spor
3D6.00185678A8	20	D	12	346.5	31.3		350	30.7	225	26.5	138	22.5	splittet brystfinne
3D6.0018565D88	16	D	12	298.8	30.4		302	29.5	175	24.8	104.2	21.2		splitt	halef	og	ryggf.

## Sheet: Ark1
id	Lice	Diet	Tank	Weight (g)	Length	Time	Day no.
3D6.0018565DA0	17	A	1	268.4	28.5	T3	86
3D6.0018565E27	13	A	1	386.5	31.4	T3	86
3D6.0018567889	6	A	1	365.5	31.3	T3	86
3D6.0018565E1A	7	A	1	356.3	31.4	T3	86
3D6.0018565D76	8	A	1	295.9	29.9	T3	86
3D6.0018566134	1	A	1	384.3	31	T3	86
3D6.0018565DAF	6	A	1	358.8	30	T3	86
3D6.0018565DED	16	A	1	384.5	32.1	T3	86
3D6.001856611D	13	A	1	396.8	31.2	T3	86
3D6.0018565E8A	9	A	1	319.8	29.7	T3	86
3D6.0018565E55	8	A	1	363.6	31	T3	86
3D6.001856612B	10	A	1	409.1	31.5	T3	86
3D6.00185660F4	0	A	1	280.7	28	T3	86
3D6.001856611E	10	A	1	364.9	31	T3	86
3D6.0018566126	4	A	1	356.1	30.2	T3	86
3D6.0018567898	5	A	1	350.4	30.7	T3	86
3D6.0018565D63	13	A	1	317.6	30	T3	86
3D6.0018565E2A	11	A	1	412.2	31.7	T3	86
3D6.0018565D75	9	A	1	359.4	31.2	T3	86
3D6.0018567864	7	A	1	434.9	33	T3	86
3D6.0018565D7A	3	A	1	309.9	29.8	T3	86
3D6.001856785E	9	A	1	379.9	31.7	T3	86
3D6.0018566140	11	A	1	316.3	30.3	T3	86
3D6.001856787A	7	B	2	321.8	29.5	T3	86
3D6.0018566145	11	B	2	238.2	27.4	T3	86
3D6.0018566128	7	B	2	270.7	28.6	T3	86
3D6.0018566109	24	B	2	251	27.4	T3	86
3D6.0018567897	1	B	2	356.6	30.7	T3	86
3D6.001856785C	4	B	2	366.7	31	T3	86
3D6.0018565DD4	22	B	2	282.2	28.8	T3	86
3D6.0018565DA2	2	B	2	325.5	30.5	T3	86
3D6.001856612A	20	B	2	379.1	31.8	T3	86
3D6.0018565E89	7	B	2	357.8	31	T3	86
3D6.0018565DCD	8	B	2	311.6	29.5	T3	86
3D6.0018565E2C	21	B	2	286.4	29.3	T3	86
3D6.0018567883	20	B	2	259.8	29	T3	86
3D6.00185660EB	9	B	2	338.2	30.9	T3	86
3D6.0018565DA5	12	B	2	239.9	27.7	T3	86
3D6.0018567879	22	B	2	331.8	29.4	T3	86
3D6.00185660FC	11	B	2	257.7	28.3	T3	86
3D6.001856785D	15	B	2	328.3	30.8	T3	86
3D6.001856611A	17	B	2	333.6	30.3	T3	86
3D6.0018565D7B	22	B	2	307	30	T3	86
3D6.0018565D8A	19	B	2	327.2	30.7	T3	86
3D6.0018565E1B	15	B	2	323.3	30.4	T3	86
3D6.0018565D9D	12	B	2	264.3	28.5	T3	86
3D6.0018566117	12	B	2	242.8	27	T3	86
3D6.001856610B	22	B	2	269.2	28	T3	86
3D6.001856789D	5	C	3	326.2	31	T3	86
3D6.00185678AF	30	C	3	382.3	32	T3	86
3D6.001856611F	11	C	3	419.9	32.3	T3	86
3D6.0018565E00	13	C	3	364.7	30.9	T3	86
3D6.001856826E	2	C	3	290.6	29.5	T3	86
3D6.0018565E7E	10	C	3	293.7	28.5	T3	86
3D6.0018565DD7	8	C	3	320.2	30.8	T3	86
3D6.00185660FE	14	C	3	388.7	31.2	T3	86
3D6.0018565D8F	10	C	3	339.7	30	T3	86
3D6.00185660E9	15	C	3	351.2	30.9	T3	86
3D6.001856613F	32	C	3	409.9	32	T3	86
3D6.0018567872	6	C	3	356.8	31.6	T3	86
3D6.0018565E83	5	C	3	222.1	26.9	T3	86
3D6.0018565D79	6	C	3	283.7	27.6	T3	86
3D6.0018566133	16	C	3	356	31	T3	86
3D6.0018565E79	16	C	3	382.9	32.2	T3	86
3D6.0018566141	10	C	3	447.6	33.1	T3	86
3D6.00185660FF	11	C	3	275.5	28.9	T3	86
3D6.001856613C	6	C	3	388.5	31.6	T3	86
3D6.0018565D94	16	C	3	285.7	29.5	T3	86
3D6.00185678B8	26	C	3	388	31.6	T3	86
3D6.0018567871	13	C	3	356.3	31.5	T3	86
3D6.0018565DF2	3	C	3	372.6	31.3	T3	86
3D6.0018567860	3	C	3	405.6	31.7	T3	86
3D6.001856613E	12	D	4	417.9	32.4	T3	86
3D6.00185660F5	18	D	4	424.4	33.7	T3	86
3D6.0018565DD2	7	D	4	408.2	31.6	T3	86
3D6.0018565DAB	9	D	4	433.3	32.8	T3	86
3D6.0018565D6C	10	D	4	380.2	30.9	T3	86
3D6.0018565E4A	15	D	4	420.9	31.5	T3	86
3D6.0018566116	15	D	4	356.3	30.2	T3	86
3D6.001856789A	14	D	4	353.8	31.4	T3	86
3D6.0018565DFC	8	D	4	374.1	32.2	T3	86
3D6.0018565DA9	7	D	4	327.9	30.6	T3	86
3D6.0018566113	7	D	4	419.6	32.5	T3	86
3D6.0018565D97	6	D	4	300.3	29.9	T3	86
3D6.0018567863	4	D	4	375.1	31	T3	86
3D6.001856612D	19	D	4	439.6	31.9	T3	86
3D6.0018565DB8	7	D	4	358.3	31.5	T3	86
3D6.001856787B	31	D	4	457.4	33.5	T3	86
3D6.0018565DD1	9	D	4	379.7	32.4	T3	86
3D6.0018567857	7	D	4	338.8	30	T3	86
3D6.0018565E85	4	D	4	318	29.8	T3	86
3D6.0018565E0A	22	D	4	490.5	33.7	T3	86
3D6.0018566130	8	D	4	479.3	33.8	T3	86
3D6.0018565E0B	21	D	4	479.2	34	T3	86
3D6.0018565DC3	41	A	5	341.6	31	T3	86
3D6.0018565DA7	15	A	5	388.4	31.5	T3	86
3D6.0018565DCB	10	A	5	314.2	30	T3	86
3D6.0018565D98	5	A	5	320.7	30.1	T3	86
3D6.0018565E2F	11	A	5	285.6	30.2	T3	86
3D6.0018565E09	20	A	5	303	29.2	T3	86
3D6.0018565E6B	18	A	5	404.2	32.3	T3	86
3D6.0018565D61	3	A	5	338.7	30.3	T3	86
3D6.0018565E42	19	A	5	355.5	29.8	T3	86
3D6.001856788A	5	A	5	377	31.7	T3	86
3D6.001856613D	9	A	5	308.8	29.3	T3	86
3D6.0018565DB3	23	A	5	434.1	32.6	T3	86
3D6.0018566122	13	A	5	397.3	31.2	T3	86
3D6.0018565DBA	9	A	5	331.9	30.6	T3	86
3D6.0018565DFE	22	A	5	340.4	31	T3	86
3D6.0018567892	8	A	5	274	28.5	T3	86
3D6.0018565E34	6	A	5	415.3	32.9	T3	86
3D6.0018567895	24	A	5	399.9	32.3	T3	86
3D6.0018565E06	7	A	5	323.4	30.3	T3	86
3D6.0018565D90	7	A	5	452.8	34	T3	86
3D6.0018565E5E	2	A	5	418.7	31.7	T3	86
3D6.00185660E7	10	A	5	347.7	30.5	T3	86
3D6.0018565D70	10	A	5	357.3	31	T3	86
3D6.0018566139	6	A	5	400.5	32.5	T3	86
3D6.0018565D71	5	A	5	396.9	32.1	T3	86
3D6.0018567858	6	B	6	457.2	33.5	T3	86
3D6.0018565D6B	8	B	6	443.1	32.6	T3	86
3D6.0018565DE4	1	B	6	390	30.5	T3	86
3D6.0018565E16	11	B	6	370.7	31.5	T3	86
3D6.0018565D7C	4	B	6	473.8	33	T3	86
3D6.0018566111	15	B	6	397.4	32.3	T3	86
3D6.0018565D64	13	B	6	321.1	30.1	T3	86
3D6.0018565E7A	6	B	6	439.7	32.4	T3	86
3D6.0018565DC9	15	B	6	322	30	T3	86
3D6.0018565DB9	9	B	6	329.8	29.9	T3	86
3D6.0018565E3D	8	B	6	291.2	30.5	T3	86
3D6.001856789C	4	B	6	337.3	29.5	T3	86
3D6.00185678A4	6	B	6	349.3	32	T3	86
3D6.0018565E1F	10	B	6	379.7	31.5	T3	86
3D6.0018565E02	14	B	6	446.6	32.3	T3	86
3D6.0018565DB2	4	B	6	262.6	28.3	T3	86
3D6.0018565D9E	12	B	6	322.7	30.7	T3	86
3D6.001856786B	20	B	6	460.5	33.8	T3	86
3D6.0018566131	18	B	6	460.4	33.8	T3	86
3D6.0018565E4F	4	B	6	447.9	33.4	T3	86
3D6.001856789B	3	B	6	496.1	34.3	T3	86
3D6.00185660E6	8	B	6	364.5	30.6	T3	86
3D6.0018566125	10	B	6	372.7	31	T3	86
3D6.001856612C	11	B	6	300.8	30	T3	86
3D6.0018565E40	10	C	7	384.6	31.7	T3	86
3D6.0018566143	9	C	7	430.4	33.2	T3	86
3D6.0018568261	6	C	7	297.6	29.9	T3	86
3D6.0018566103	11	C	7	428.3	33	T3	86
3D6.0018565E50	7	C	7	350.4	30.3	T3	86
3D6.0018565E3F	16	C	7	291.4	29	T3	86
3D6.0018565DD9	7	C	7	447	33.8	T3	86
3D6.0018565E44	4	C	7	373.8	31.7	T3	86
3D6.00185660ED	11	C	7	324.2	30	T3	86
3D6.00185678A0	32	C	7	349.3	31	T3	86
3D6.0018565DC1	7	C	7	355.5	30	T3	86
3D6.0018565DAA	11	C	7	450.8	32.8	T3	86
3D6.0018565D8E	11	C	7	382.1	32.2	T3	86
3D6.0018565D80	12	C	7	272.8	28.9	T3	86
3D6.0018566148	25	C	7	360.4	30.8	T3	86
3D6.0018565E29	8	C	7	330.1	30.2	T3	86
3D6.0018565D99	9	C	7	344.7	30	T3	86
3D6.001856611B	10	C	7	325	30.1	T3	86
3D6.0018565E12	13	C	7	320.7	30	T3	86
3D6.0018565D69	14	C	7	279.8	29.9	T3	86
3D6.00185678AA	15	C	7	406.1	32.7	T3	86
3D6.001856786E	14	C	7	285.6	29	T3	86
3D6.0018565D8D	7	C	7	334	29.8	T3	86
3D6.0018565DE0	11	C	7	330	30	T3	86
3D6.0018565E20	10	C	7	326.2	31	T3	86
3D6.00185678A6	8	D	8	385.4	32	T3	86
3D6.0018565E3E	11	D	8	321.1	30	T3	86
3D6.0018565D77	9	D	8	393.4	32	T3	86
3D6.0018566135	32	D	8	300.8	30.2	T3	86
3D6.0018565E7B	12	D	8	412	33	T3	86
3D6.0018566118	8	D	8	445.8	32.5	T3	86
3D6.0018566100	11	D	8	387.8	31.9	T3	86
3D6.001856613B	23	D	8	344.7	31.5	T3	86
3D6.0018565E3B	12	D	8	362.8	30.3	T3	86
3D6.0018565E25	25	D	8	350.2	30	T3	86
3D6.0018566137	29	D	8	338.5	30.5	T3	86
3D6.00185678B4	7	D	8	323.5	30.3	T3	86
3D6.0018565E49	23	D	8	359.7	30.9	T3	86
3D6.001856786D	8	D	8	297.7	29.4	T3	86
3D6.0018567869	27	D	8	382.9	31.5	T3	86
3D6.0018565DC4	44	D	8	376.2	30.8	T3	86
3D6.0018565DE2	21	D	8	394.2	31.2	T3	86
3D6.0018565D6F	10	D	8	404.9	32.5	T3	86
3D6.0018565DB7	20	D	8	373.6	31.6	T3	86
3D6.0018567881	9	D	8	323.1	30.3	T3	86
3D6.0018566114	18	D	8	227.3	29.9	T3	86
3D6.0018565E35	10	D	8	309.8	30	T3	86
3D6.0018566129	15	D	8	402.4	32	T3	86
3D6.0018565DD0	11	D	8	338.2	30.6	T3	86
3D6.0018565D7F	13	D	8	322.8	29.9	T3	86
3D6.0018565DEB	12	A	9	335.4	29.8	T3	86
3D6.0018565E8C	5	A	9	365.5	31	T3	86
3D6.0018565E54	9	A	9	365.2	31.5	T3	86
3D6.001856611C	9	A	9	325.8	30	T3	86
3D6.0018568264	2	A	9	309	30.7	T3	86
3D6.0018565DE5	10	A	9	446.2	32.6	T3	86
3D6.0018566120	15	A	9	322.9	29.6	T3	86
3D6.0018565DBB	1	A	9	401	32	T3	86
3D6.0018565E13	12	A	9	336	31.5	T3	86
3D6.0018565DE3	6	A	9	323.4	29.5	T3	86
3D6.0018565DFD	14	A	9	369.2	31	T3	86
3D6.0018565E0C	17	A	9	378	31.5	T3	86
3D6.0018565DA3	18	A	9	399.4	32.4	T3	86
3D6.0018565DA6	8	A	9	289.3	29.5	T3	86
3D6.0018566124	6	A	9	379.6	32.8	T3	86
3D6.0018565DBC	9	A	9	304.6	29.8	T3	86
3D6.0018565DB0	5	A	9	448.7	33.2	T3	86
3D6.0018565DF8	7	A	9	320.1	31	T3	86
3D6.0018566146	9	A	9	333.9	30.8	T3	86
3D6.0018567885	7	A	9	334.3	30.8	T3	86
3D6.0018565DF1	16	A	9	344	30.7	T3	86
3D6.0018565DC8	3	A	9	345.4	31	T3	86
3D6.00185660EE	15	A	9	298.5	30.2	T3	86
3D6.00185660EF	5	A	9	395.6	31.9	T3	86
3D6.0018565D9A	17	A	9	365.6	31.8	T3	86
3D6.0018566104	17	B	10	330.4	31	T3	86
3D6.0018565DDE	3	B	10	364.3	30.9	T3	86
3D6.0018565E28	13	B	10	321.3	30	T3	86
3D6.0018565DAE	8	B	10	329.4	31.3	T3	86
3D6.0018565DB1	7	B	10	417.8	32.5	T3	86
3D6.0018565DD8	6	B	10	370.9	31.5	T3	86
3D6.0018565E81	10	B	10	298.5	29.6	T3	86
3D6.00185678A9	0	B	10	242.7	28	T3	86
3D6.0018565E60	19	B	10	270.1	28.6	T3	86
3D6.0018565DB6	12	B	10	310.2	29.8	T3	86
3D6.0018565DAD	17	B	10	366.4	31.8	T3	86
3D6.0018566149	17	B	10	259.6	30.5	T3	86
3D6.0018565DDC	19	B	10	393	32.3	T3	86
3D6.0018565DF0	16	B	10	290.7	29.3	T3	86
3D6.0018565E0D	15	B	10	318.3	30.7	T3	86
3D6.0018567876	14	B	10	371.6	32.4	T3	86
3D6.0018565D87	5	B	10	384.1	32	T3	86
3D6.00185660F7	12	B	10	323.6	29.7	T3	86
3D6.001856789F	8	B	10	382.1	31.8	T3	86
3D6.0018565D9C	30	B	10	328.1	31	T3	86
3D6.0018566112	15	B	10	375.5	32	T3	86
3D6.0018565DEF	19	B	10	382.2	32.6	T3	86
3D6.0018566144	7	B	10	345.2	30	T3	86
3D6.0018567862	9	B	10	323.7	29.9	T3	86
3D6.0018565DA8	6	B	10	307.8	29.4	T3	86
3D6.00185678B1	8	C	11	363	31.4	T3	86
3D6.0018565E1E	9	C	11	368.2	30.5	T3	86
3D6.0018565DFA	8	C	11	300.9	29	T3	86
3D6.0018565D81	13	C	11	333	30.2	T3	86
3D6.0018565DB4	12	C	11	320	30	T3	86
3D6.00185678AC	7	C	11	268.5	27.4	T3	86
3D6.0018568240	8	C	11	351.2	31.2	T3	86
3D6.0018565E8B	22	C	11	386.2	31.5	T3	86
3D6.0018565E2E	10	C	11	341.7	30.4	T3	86
3D6.0018565D6E	18	C	11	307.9	30.5	T3	86
3D6.0018565DC6	7	C	11	300.7	29.8	T3	86
3D6.0018565DC7	12	C	11	343	30.3	T3	86
3D6.0018567890	17	C	11	337.5	31	T3	86
3D6.0018565E58	13	C	11	332.5	29.6	T3	86
3D6.0018568257	4	C	11	307.1	30.7	T3	86
3D6.0018567865	6	C	11	281.2	29	T3	86
3D6.0018567894	9	C	11	318.7	29.8	T3	86
3D6.00185678A7	14	C	11	263.4	28.7	T3	86
3D6.0018567868	4	C	11	355.1	30	T3	86
3D6.0018565DDA	18	C	11	372.2	31.4	T3	86
3D6.0018565E10	7	C	11	428	32.1	T3	86
3D6.0018568237	5	C	11	311.9	30.5	T3	86
3D6.0018565D8B	15	C	11	416.1	31.9	T3	86
3D6.00185678B6	7	C	11	254.1	28	T3	86
3D6.0018565E24	5	D	12	455.3	32.8	T3	86
3D6.0018565D86	6	D	12	381.3	30.7	T3	86
3D6.0018565DCF	3	D	12	373.2	31	T3	86
3D6.0018566105	2	D	12	377.2	31.4	T3	86
3D6.0018565D62	15	D	12	365.1	30.6	T3	86
3D6.00185678B3	11	D	12	320.4	30.2	T3	86
3D6.00185678AD	9	D	12	428.7	32.3	T3	86
3D6.0018565D78	15	D	12	421.3	32.5	T3	86
3D6.0018565D72	4	D	12	317.5	30.4	T3	86
3D6.0018565E67	11	D	12	350.2	30	T3	86
3D6.0018565D92	16	D	12	333.6	32.8	T3	86
3D6.0018565E84	4	D	12	328.5	30.4	T3	86
3D6.0018565D8C	4	D	12	291.1	30	T3	86
3D6.0018568223	17	D	12	366.1	31.5	T3	86
3D6.001856788D	14	D	12	355.3	31.3	T3	86
3D6.0018565D95	9	D	12	353.2	32	T3	86
3D6.0018565DDF	9	D	12	362.5	31.2	T3	86
3D6.001856789E	10	D	12	377.4	31.6	T3	86
3D6.00185660FD	7	D	12	405.2	32.2	T3	86
3D6.0018565DEA	10	D	12	334.2	30	T3	86
3D6.0018567874	18	D	12	337.4	31.5	T3	86
3D6.0018566136	8	D	12	331.6	31	T3	86
3D6.00185678A8	20	D	12	346.5	31.3	T3	86
3D6.0018565D88	16	D	12	298.8	30.4	T3	86
3D6.0018565DA0	17	A	1	265	27.8	T2	70
3D6.0018565E27	13	A	1	390	30.5	T2	70
3D6.0018567889	6	A	1	344	30	T2	70
3D6.0018565E1A	7	A	1	356.5	30.2	T2	70
3D6.0018565D76	8	A	1	279	28.5	T2	70
3D6.0018566134	1	A	1	365	30	T2	70
3D6.0018565DAF	6	A	1	331.5	29	T2	70
3D6.0018565DED	16	A	1	383	31.3	T2	70
3D6.001856611D	13	A	1	354.5	30	T2	70
3D6.0018565E8A	9	A	1	305	28.8	T2	70
3D6.0018565E55	8	A	1	350.5	30	T2	70
3D6.001856612B	10	A	1	394	30.5	T2	70
3D6.00185660F4	0	A	1	268	27.1	T2	70
3D6.001856611E	10	A	1	350	29.8	T2	70
3D6.0018566126	4	A	1	329	28.8	T2	70
3D6.0018567898	5	A	1	347.5	30.1	T2	70
3D6.0018565D63	13	A	1	318	29.3	T2	70
3D6.0018565E2A	11	A	1	381	30.4	T2	70
3D6.0018565D75	9	A	1	378	30.4	T2	70
3D6.0018567864	7	A	1	414	31.4	T2	70
3D6.0018565D7A	3	A	1	317.5	29	T2	70
3D6.001856785E	9	A	1	369	30.4	T2	70
3D6.0018566140	11	A	1	344.5	30	T2	70
3D6.001856787A	7	B	2	296	28.3	T2	70
3D6.0018566145	11	B	2	217.5	26.5	T2	70
3D6.0018566128	7	B	2	250	27.5	T2	70
3D6.0018566109	24	B	2	238	26.2	T2	70
3D6.0018567897	1	B	2	314	29	T2	70
3D6.001856785C	4	B	2	346	29.9	T2	70
3D6.0018565DD4	22	B	2	270	27.9	T2	70
3D6.0018565DA2	2	B	2	289	29	T2	70
3D6.001856612A	20	B	2	347	30.4	T2	70
3D6.0018565E89	7	B	2	324	29.5	T2	70
3D6.0018565DCD	8	B	2	277	28.4	T2	70
3D6.0018565E2C	21	B	2	283.5	28.6	T2	70
3D6.0018567883	20	B	2	268	28	T2	70
3D6.00185660EB	9	B	2	314	29.7	T2	70
3D6.0018565DA5	12	B	2	221.5	26.4	T2	70
3D6.0018567879	22	B	2	310	28.2	T2	70
3D6.00185660FC	11	B	2	239	27	T2	70
3D6.001856785D	15	B	2	298.5	29.5	T2	70
3D6.001856611A	17	B	2	313	28.6	T2	70
3D6.0018565D7B	22	B	2	313	29.3	T2	70
3D6.0018565D8A	19	B	2	309	29	T2	70
3D6.0018565E1B	15	B	2	313.5	29.8	T2	70
3D6.0018565D9D	12	B	2	264	27.3	T2	70
3D6.0018566117	12	B	2	226	26.2	T2	70
3D6.001856610B	22	B	2	246	26.6	T2	70
3D6.001856789D	5	C	3	339	30.4	T2	70
3D6.00185678AF	30	C	3	360	30.5	T2	70
3D6.001856611F	11	C	3	387.5	30.8	T2	70
3D6.0018565E00	13	C	3	358.5	30.5	T2	70
3D6.001856826E	2	C	3	265	28	T2	70
3D6.0018565E7E	10	C	3	292	27.5	T2	70
3D6.0018565DD7	8	C	3	316.5	29.4	T2	70
3D6.00185660FE	14	C	3	354	29.8	T2	70
3D6.0018565D8F	10	C	3	323	29.2	T2	70
3D6.00185660E9	15	C	3	331.5	29.7	T2	70
3D6.001856613F	32	C	3	378	30.5	T2	70
3D6.0018567872	6	C	3	349	30.5	T2	70
3D6.0018565E83	5	C	3	241	26.5	T2	70
3D6.0018565D79	6	C	3	251	26.2	T2	70
3D6.0018566133	16	C	3	336.5	29.5	T2	70
3D6.0018565E79	16	C	3	367	31	T2	70
3D6.0018566141	10	C	3	408	31.4	T2	70
3D6.00185660FF	11	C	3	298	28.2	T2	70
3D6.001856613C	6	C	3	399.5	30.5	T2	70
3D6.0018565D94	16	C	3	272.5	28	T2	70
3D6.00185678B8	26	C	3	364	30.4	T2	70
3D6.0018567871	13	C	3	352.5	30.5	T2	70
3D6.0018565DF2	3	C	3	368	30.3	T2	70
3D6.0018567860	3	C	3	371.5	30.6	T2	70
3D6.001856613E	12	D	4	422	32	T2	70
3D6.00185660F5	18	D	4	422.5	32.5	T2	70
3D6.0018565DD2	7	D	4	368	30.2	T2	70
3D6.0018565DAB	9	D	4	407.5	31.5	T2	70
3D6.0018565D6C	10	D	4	340.5	29.2	T2	70
3D6.0018565E4A	15	D	4	392	30.5	T2	70
3D6.0018566116	15	D	4	325	28.6	T2	70
3D6.001856789A	14	D	4	360	30.6	T2	70
3D6.0018565DFC	8	D	4	397	32	T2	70
3D6.0018565DA9	7	D	4	319	29.5	T2	70
3D6.0018566113	7	D	4	413	31.5	T2	70
3D6.0018565D97	6	D	4	330	29.8	T2	70
3D6.0018567863	4	D	4	351.5	29.8	T2	70
3D6.001856612D	19	D	4	412.5	30.8	T2	70
3D6.0018565DB8	7	D	4	347.5	30.4	T2	70
3D6.001856787B	31	D	4	444.5	32.3	T2	70
3D6.0018565DD1	9	D	4	383.5	30.5	T2	70
3D6.0018567857	7	D	4	331.5	29	T2	70
3D6.0018565E85	4	D	4	319.5	29.2	T2	70
3D6.0018565E0A	22	D	4	445.5	32.5	T2	70
3D6.0018566130	8	D	4	454	32.5	T2	70
3D6.0018565E0B	21	D	4	448	32.4	T2	70
3D6.0018565DC3	41	A	5	356	30	T2	70
3D6.0018565DA7	15	A	5	367	30.4	T2	70
3D6.0018565DCB	10	A	5	311	29	T2	70
3D6.0018565D98	5	A	5	299.5	29	T2	70
3D6.0018565E2F	11	A	5	314	29.7	T2	70
3D6.0018565E09	20	A	5	317.5	28.6	T2	70
3D6.0018565E6B	18	A	5	408.5	31.5	T2	70
3D6.0018565D61	3	A	5	326	29.7	T2	70
3D6.0018565E42	19	A	5	339.5	28.8	T2	70
3D6.001856788A	5	A	5	409	31	T2	70
3D6.001856613D	9	A	5	292	27.9	T2	70
3D6.0018565DB3	23	A	5	439.5	31.8	T2	70
3D6.0018566122	13	A	5	370	29.9	T2	70
3D6.0018565DBA	9	A	5	348.5	30	T2	70
3D6.0018565DFE	22	A	5	345.5	30.3	T2	70
3D6.0018567892	8	A	5	269	27.5	T2	70
3D6.0018565E34	6	A	5	409	32	T2	70
3D6.0018567895	24	A	5	405	32.4	T2	70
3D6.0018565E06	7	A	5	324	29.5	T2	70
3D6.0018565D90	7	A	5	441.5	32.4	T2	70
3D6.0018565E5E	2	A	5	419	30.5	T2	70
3D6.00185660E7	10	A	5	341.5	29.4	T2	70
3D6.0018565D70	10	A	5	335	29.9	T2	70
3D6.0018566139	6	A	5	388	31.1	T2	70
3D6.0018565D71	5	A	5	382	31	T2	70
3D6.0018567858	6	B	6	429	32.3	T2	70
3D6.0018565D6B	8	B	6	411	31.4	T2	70
3D6.0018565DE4	1	B	6	348.5	29.4	T2	70
3D6.0018565E16	11	B	6	349	30.4	T2	70
3D6.0018565D7C	4	B	6	454	32	T2	70
3D6.0018566111	15	B	6	369	31	T2	70
3D6.0018565D64	13	B	6	288	28.8	T2	70
3D6.0018565E7A	6	B	6	409	31	T2	70
3D6.0018565DC9	15	B	6	300.5	29	T2	70
3D6.0018565DB9	9	B	6	318	29.4	T2	70
3D6.0018565E3D	8	B	6	318.5	30	T2	70
3D6.001856789C	4	B	6	317.5	28.5	T2	70
3D6.00185678A4	6	B	6	357	31.3	T2	70
3D6.0018565E1F	10	B	6	360	30.4	T2	70
3D6.0018565E02	14	B	6	432	31	T2	70
3D6.0018565DB2	4	B	6	225	26.4	T2	70
3D6.0018565D9E	12	B	6	307	29.4	T2	70
3D6.001856786B	20	B	6	467	33	T2	70
3D6.0018566131	18	B	6	457	32.5	T2	70
3D6.0018565E4F	4	B	6	415	31.7	T2	70
3D6.001856789B	3	B	6	469	32.5	T2	70
3D6.00185660E6	8	B	6	356.5	30	T2	70
3D6.0018566125	10	B	6	365.5	30.1	T2	70
3D6.001856612C	11	B	6	312.5	29.5	T2	70
3D6.0018565E40	10	C	7	373	30.7	T2	70
3D6.0018566143	9	C	7	412	32	T2	70
3D6.0018568261	6	C	7	337	30	T2	70
3D6.0018566103	11	C	7	424.5	31.7	T2	70
3D6.0018565E50	7	C	7	330.5	28.8	T2	70
3D6.0018565E3F	16	C	7	273.5	27.6	T2	70
3D6.0018565DD9	7	C	7	454.5	32.5	T2	70
3D6.0018565E44	4	C	7	370.5	30.5	T2	70
3D6.00185660ED	11	C	7	347	29.5	T2	70
3D6.00185678A0	32	C	7	354.5	30	T2	70
3D6.0018565DC1	7	C	7	337	28.8	T2	70
3D6.0018565DAA	11	C	7	408	31	T2	70
3D6.0018565D8E	11	C	7	357	30.6	T2	70
3D6.0018565D80	12	C	7	267	28	T2	70
3D6.0018566148	25	C	7	330.5	29.3	T2	70
3D6.0018565E29	8	C	7	306.5	29	T2	70
3D6.0018565D99	9	C	7	328	28.5	T2	70
3D6.001856611B	10	C	7	325.5	29.4	T2	70
3D6.0018565E12	13	C	7	322	29.2	T2	70
3D6.0018565D69	14	C	7	302	29	T2	70
3D6.00185678AA	15	C	7	412	31.6	T2	70
3D6.001856786E	14	C	7	278	27.9	T2	70
3D6.0018565D8D	7	C	7	321.5	28.3	T2	70
3D6.0018565DE0	11	C	7	327	29	T2	70
3D6.0018565E20	10	C	7	332	30.3	T2	70
3D6.00185678A6	8	D	8	372	30.8	T2	70
3D6.0018565E3E	11	D	8	316.5	29.4	T2	70
3D6.0018565D77	9	D	8	352	30.6	T2	70
3D6.0018566135	32	D	8	318	28.5	T2	70
3D6.0018565E7B	12	D	8	390	31.9	T2	70
3D6.0018566118	8	D	8	401.5	31	T2	70
3D6.0018566100	11	D	8	246.5	30.3	T2	70
3D6.001856613B	23	D	8	326	30	T2	70
3D6.0018565E3B	12	D	8	332.5	29	T2	70
3D6.0018565E25	25	D	8	329	29	T2	70
3D6.0018566137	29	D	8	310	29.3	T2	70
3D6.00185678B4	7	D	8	360	30	T2	70
3D6.0018565E49	23	D	8	346	29.4	T2	70
3D6.001856786D	8	D	8	288	28.3	T2	70
3D6.0018567869	27	D	8	369	30	T2	70
3D6.0018565DC4	44	D	8	362	29.3	T2	70
3D6.0018565DE2	21	D	8	378	30	T2	70
3D6.0018565D6F	10	D	8	380.5	31.1	T2	70
3D6.0018565DB7	20	D	8	372.5	30.5	T2	70
3D6.0018567881	9	D	8	322.5	29.4	T2	70
3D6.0018566114	18	D	8	324.5	28.8	T2	70
3D6.0018565E35	10	D	8	323	29.3	T2	70
3D6.0018566129	15	D	8	385	30.6	T2	70
3D6.0018565DD0	11	D	8	333.5	29.5	T2	70
3D6.0018565D7F	13	D	8	322	29	T2	70
3D6.0018565DEB	12	A	9	335	29	T2	70
3D6.0018565E8C	5	A	9	351	30	T2	70
3D6.0018565E54	9	A	9	353.5	30.5	T2	70
3D6.001856611C	9	A	9	304	29.4	T2	70
3D6.0018568264	2	A	9	312	29.5	T2	70
3D6.0018565DE5	10	A	9	409	31.2	T2	70
3D6.0018566120	15	A	9	300.5	28.2	T2	70
3D6.0018565DBB	1	A	9	370	30.7	T2	70
3D6.0018565E13	12	A	9	320	30.4	T2	70
3D6.0018565DE3	6	A	9	312	28.7	T2	70
3D6.0018565DFD	14	A	9	340	29.5	T2	70
3D6.0018565E0C	17	A	9	359	30.2	T2	70
3D6.0018565DA3	18	A	9	367	31	T2	70
3D6.0018565DA6	8	A	9	274	28.3	T2	70
3D6.0018566124	6	A	9	369.5	31	T2	70
3D6.0018565DBC	9	A	9	292	28.4	T2	70
3D6.0018565DB0	5	A	9	408	31.5	T2	70
3D6.0018565DF8	7	A	9	326	30.3	T2	70
3D6.0018566146	9	A	9	317	29.6	T2	70
3D6.0018567885	7	A	9	317.5	29.5	T2	70
3D6.0018565DF1	16	A	9	317	29.4	T2	70
3D6.0018565DC8	3	A	9	333	30	T2	70
3D6.00185660EE	15	A	9	296.5	29	T2	70
3D6.00185660EF	5	A	9	384.5	30.7	T2	70
3D6.0018565D9A	17	A	9	363.5	30.7	T2	70
3D6.0018566104	17	B	10	331.5	30	T2	70
3D6.0018565DDE	3	B	10	329	29.5	T2	70
3D6.0018565E28	13	B	10	304.5	29.3	T2	70
3D6.0018565DAE	8	B	10	316	30.1	T2	70
3D6.0018565DB1	7	B	10	411	31.6	T2	70
3D6.0018565DD8	6	B	10	350.5	30.5	T2	70
3D6.0018565E81	10	B	10	292	29	T2	70
3D6.00185678A9	0	B	10	286	28	T2	70
3D6.0018565E60	19	B	10	223.5	27	T2	70
3D6.0018565DB6	12	B	10	304.5	28.5	T2	70
3D6.0018565DAD	17	B	10	341.5	30.5	T2	70
3D6.0018566149	17	B	10	314.5	29.1	T2	70
3D6.0018565DDC	19	B	10	356.5	31	T2	70
3D6.0018565DF0	16	B	10	276.5	28.5	T2	70
3D6.0018565E0D	15	B	10	321	29.7	T2	70
3D6.0018567876	14	B	10	339	31	T2	70
3D6.0018565D87	5	B	10	356	30	T2	70
3D6.00185660F7	12	B	10	292	28	T2	70
3D6.001856789F	8	B	10	355.5	30.5	T2	70
3D6.0018565D9C	30	B	10	348	30	T2	70
3D6.0018566112	15	B	10	363	31	T2	70
3D6.0018565DEF	19	B	10	369.5	31.7	T2	70
3D6.0018566144	7	B	10	320	28.8	T2	70
3D6.0018567862	9	B	10	302	28.8	T2	70
3D6.0018565DA8	6	B	10	294	28.3	T2	70
3D6.00185678B1	8	C	11	332	30.2	T2	70
3D6.0018565E1E	9	C	11	353	30	T2	70
3D6.0018565DFA	8	C	11	284	28.2	T2	70
3D6.0018565D81	13	C	11	319	29.4	T2	70
3D6.0018565DB4	12	C	11	294.5	29	T2	70
3D6.00185678AC	7	C	11	252	26.3	T2	70
3D6.0018568240	8	C	11	331.5	30	T2	70
3D6.0018565E8B	22	C	11	345.5	30	T2	70
3D6.0018565E2E	10	C	11	332.5	29.6	T2	70
3D6.0018565D6E	18	C	11	320	30	T2	70
3D6.0018565DC6	7	C	11	295.5	28.6	T2	70
3D6.0018565DC7	12	C	11	326	28.8	T2	70
3D6.0018567890	17	C	11	324.5	29.8	T2	70
3D6.0018565E58	13	C	11	309	28.5	T2	70
3D6.0018568257	4	C	11	301.5	29.5	T2	70
3D6.0018567865	6	C	11	269	28	T2	70
3D6.0018567894	9	C	11	303	29	T2	70
3D6.00185678A7	14	C	11	242	27.3	T2	70
3D6.0018567868	4	C	11	320	28.4	T2	70
3D6.0018565DDA	18	C	11	348.5	30	T2	70
3D6.0018565E10	7	C	11	393.5	30.5	T2	70
3D6.0018568237	5	C	11	299.5	29.5	T2	70
3D6.0018565D8B	15	C	11	393	31	T2	70
3D6.00185678B6	7	C	11	236.5	27	T2	70
3D6.0018565E24	5	D	12	408	31.2	T2	70
3D6.0018565D86	6	D	12	335.5	29	T2	70
3D6.0018565DCF	3	D	12	390	31	T2	70
3D6.0018566105	2	D	12	379.5	31	T2	70
3D6.0018565D62	15	D	12	340	29.5	T2	70
3D6.00185678B3	11	D	12	289.5	28.7	T2	70
3D6.00185678AD	9	D	12	395	31.2	T2	70
3D6.0018565D78	15	D	12	415.5	31.6	T2	70
3D6.0018565D72	4	D	12	328.5	29.7	T2	70
3D6.0018565E67	11	D	12	325.5	29	T2	70
3D6.0018565D92	16	D	12	329.5	30	T2	70
3D6.0018565E84	4	D	12	352.5	30	T2	70
3D6.0018565D8C	4	D	12	302.5	29.3	T2	70
3D6.0018568223	17	D	12	359	30.5	T2	70
3D6.001856788D	14	D	12	324	30	T2	70
3D6.0018565D95	9	D	12	384.5	31.8	T2	70
3D6.0018565DDF	9	D	12	361	30	T2	70
3D6.001856789E	10	D	12	338.5	30.3	T2	70
3D6.00185660FD	7	D	12	382	30.8	T2	70
3D6.0018565DEA	10	D	12	310	28.9	T2	70
3D6.0018567874	18	D	12	322	29.8	T2	70
3D6.0018566136	8	D	12	341.5	30.4	T2	70
3D6.00185678A8	20	D	12	350	30.7	T2	70
3D6.0018565D88	16	D	12	302	29.5	T2	70
3D6.0018565DA0	17	A	1	156	24	T1	35
3D6.0018565E27	13	A	1	216.5	26.4	T1	35
3D6.0018567889	6	A	1	185	25	T1	35
3D6.0018565E1A	7	A	1	190.5	25.3	T1	35
3D6.0018565D76	8	A	1	135.5	23.5	T1	35
3D6.0018566134	1	A	1	178	24.7	T1	35
3D6.0018565DAF	6	A	1	193	25	T1	35
3D6.0018565DED	16	A	1	213.5	26.7	T1	35
3D6.001856611D	13	A	1	216	25.8	T1	35
3D6.0018565E8A	9	A	1	161.5	23.7	T1	35
3D6.0018565E55	8	A	1	197.5	25.2	T1	35
3D6.001856612B	10	A	1	205	25.9	T1	35
3D6.00185660F4	0	A	1	169.5	24.7	T1	35
3D6.001856611E	10	A	1	183	24.8	T1	35
3D6.0018566126	4	A	1	196	25.1	T1	35
3D6.0018567898	5	A	1	212.5	26	T1	35
3D6.0018565D63	13	A	1	193.5	25.5	T1	35
3D6.0018565E2A	11	A	1	195	25	T1	35
3D6.0018565D75	9	A	1	187	25.5	T1	35
3D6.0018567864	7	A	1	210.5	26	T1	35
3D6.0018565D7A	3	A	1	186.5	25	T1	35
3D6.001856785E	9	A	1	189	25.5	T1	35
3D6.0018566140	11	A	1	198	25.4	T1	35
3D6.001856787A	7	B	2	183	24.4	T1	35
3D6.0018566145	11	B	2	162	24	T1	35
3D6.0018566128	7	B	2	147.5	23.9	T1	35
3D6.0018566109	24	B	2	148.5	22.8	T1	35
3D6.0018567897	1	B	2	190.5	24.9	T1	35
3D6.001856785C	4	B	2	216	26.3	T1	35
3D6.0018565DD4	22	B	2	202	24.9	T1	35
3D6.0018565DA2	2	B	2	189.5	25.4	T1	35
3D6.001856612A	20	B	2	213.5	26	T1	35
3D6.0018565E89	7	B	2	208.5	25.6	T1	35
3D6.0018565DCD	8	B	2	164	24.3	T1	35
3D6.0018565E2C	21	B	2	196	25.4	T1	35
3D6.0018567883	20	B	2	163	24.5	T1	35
3D6.00185660EB	9	B	2	223	26.5	T1	35
3D6.0018565DA5	12	B	2	126.5	23.2	T1	35
3D6.0018567879	22	B	2	205	25	T1	35
3D6.00185660FC	11	B	2	162.5	23.9	T1	35
3D6.001856785D	15	B	2	184	25.3	T1	35
3D6.001856611A	17	B	2	176	24.3	T1	35
3D6.0018565D7B	22	B	2	158.5	24.4	T1	35
3D6.0018565D8A	19	B	2	193	24.8	T1	35
3D6.0018565E1B	15	B	2	211.5	26.2	T1	35
3D6.0018565D9D	12	B	2	153.5	24	T1	35
3D6.0018566117	12	B	2	151.5	23.1	T1	35
3D6.001856610B	22	B	2	163.5	24	T1	35
3D6.001856789D	5	C	3	195.5	25.7	T1	35
3D6.00185678AF	30	C	3	194	25.4	T1	35
3D6.001856611F	11	C	3	215	26.3	T1	35
3D6.0018565E00	13	C	3	222	26.2	T1	35
3D6.001856826E	2	C	3	140	23.3	T1	35
3D6.0018565E7E	10	C	3	164	23.5	T1	35
3D6.0018565DD7	8	C	3	201	25.4	T1	35
3D6.00185660FE	14	C	3	191	25.2	T1	35
3D6.0018565D8F	10	C	3	186	25	T1	35
3D6.00185660E9	15	C	3	189.5	25.2	T1	35
3D6.001856613F	32	C	3	206	26	T1	35
3D6.0018567872	6	C	3	204.5	26.4	T1	35
3D6.0018565E83	5	C	3	133.5	22.5	T1	35
3D6.0018565D79	6	C	3	122.5	21.6	T1	35
3D6.0018566133	16	C	3	202.5	25.4	T1	35
3D6.0018565E79	16	C	3	211.5	26.3	T1	35
3D6.0018566141	10	C	3	248	27.3	T1	35
3D6.00185660FF	11	C	3	160	23.6	T1	35
3D6.001856613C	6	C	3	224.5	25.8	T1	35
3D6.0018565D94	16	C	3	149.5	23.5	T1	35
3D6.00185678B8	26	C	3	205	25.5	T1	35
3D6.0018567871	13	C	3	212	26	T1	35
3D6.0018565DF2	3	C	3	203	25.2	T1	35
3D6.0018567860	3	C	3	206.5	25.8	T1	35
3D6.001856613E	12	D	4	262	27.4	T1	35
3D6.00185660F5	18	D	4	256	28.4	T1	35
3D6.0018565DD2	7	D	4	212	25.5	T1	35
3D6.0018565DAB	9	D	4	238	26.7	T1	35
3D6.0018565D6C	10	D	4	171.5	24.6	T1	35
3D6.0018565E4A	15	D	4	250.5	26.8	T1	35
3D6.0018566116	15	D	4	155.5	24.6	T1	35
3D6.001856789A	14	D	4	217.5	25.9	T1	35
3D6.0018565DFC	8	D	4	247	27.8	T1	35
3D6.0018565DA9	7	D	4	180	25	T1	35
3D6.0018566113	7	D	4	249	27	T1	35
3D6.0018565D97	6	D	4	179	24.8	T1	35
3D6.0018567863	4	D	4	216.5	26	T1	35
3D6.001856612D	19	D	4	237	26.3	T1	35
3D6.0018565DB8	7	D	4	214.5	26.5	T1	35
3D6.001856787B	31	D	4	246.5	27.3	T1	35
3D6.0018565DD1	9	D	4	250	27.6	T1	35
3D6.0018567857	7	D	4	214	25.4	T1	35
3D6.0018565E85	4	D	4	203.5	25.3	T1	35
3D6.0018565E0A	22	D	4	269.5	28	T1	35
3D6.0018566130	8	D	4	270	28	T1	35
3D6.0018565E0B	21	D	4	266.5	27.6	T1	35
3D6.0018565DC3	41	A	5	203.5	25.5	T1	35
3D6.0018565DA7	15	A	5	207	25.6	T1	35
3D6.0018565DCB	10	A	5	199	25.2	T1	35
3D6.0018565D98	5	A	5	187	25	T1	35
3D6.0018565E2F	11	A	5	182	25	T1	35
3D6.0018565E09	20	A	5	171	24	T1	35
3D6.0018565E6B	18	A	5	224	26.4	T1	35
3D6.0018565D61	3	A	5	200	25.6	T1	35
3D6.0018565E42	19	A	5	207	24.9	T1	35
3D6.001856788A	5	A	5	226	26.4	T1	35
3D6.001856613D	9	A	5	150.5	23.4	T1	35
3D6.0018565DB3	23	A	5	231	26.5	T1	35
3D6.0018566122	13	A	5	187.5	24.8	T1	35
3D6.0018565DBA	9	A	5	191.5	25	T1	35
3D6.0018565DFE	22	A	5	214.5	25.8	T1	35
3D6.0018567892	8	A	5	173	24	T1	35
3D6.0018565E34	6	A	5	244.5	27.5	T1	35
3D6.0018567895	24	A	5	234	26.6	T1	35
3D6.0018565E06	7	A	5	202	25.5	T1	35
3D6.0018565D90	7	A	5	242	27.6	T1	35
3D6.0018565E5E	2	A	5	226	25.8	T1	35
3D6.00185660E7	10	A	5	174	23.9	T1	35
3D6.0018565D70	10	A	5	195.5	25.6	T1	35
3D6.0018566139	6	A	5	209	25.9	T1	35
3D6.0018565D71	5	A	5	212.5	26	T1	35
3D6.0018567858	6	B	6	262	27.8	T1	35
3D6.0018565D6B	8	B	6	242	26.9	T1	35
3D6.0018565DE4	1	B	6	182	25	T1	35
3D6.0018565E16	11	B	6	212.5	26	T1	35
3D6.0018565D7C	4	B	6	264	27.1	T1	35
3D6.0018566111	15	B	6	223	26.6	T1	35
3D6.0018565D64	13	B	6	172.5	24.8	T1	35
3D6.0018565E7A	6	B	6	229.5	26.2	T1	35
3D6.0018565DC9	15	B	6	182.5	24.8	T1	35
3D6.0018565DB9	9	B	6	181.5	24.7	T1	35
3D6.0018565E3D	8	B	6	195.5	25.9	T1	35
3D6.001856789C	4	B	6	188	24.3	T1	35
3D6.00185678A4	6	B	6	200	26	T1	35
3D6.0018565E1F	10	B	6	209.5	25.7	T1	35
3D6.0018565E02	14	B	6	249	26.2	T1	35
3D6.0018565DB2	4	B	6	120	23	T1	35
3D6.0018565D9E	12	B	6	190	25.4	T1	35
3D6.001856786B	20	B	6	283.5	28.4	T1	35
3D6.0018566131	18	B	6	262	27.6	T1	35
3D6.0018565E4F	4	B	6	230.5	26.4	T1	35
3D6.001856789B	3	B	6	273	27.5	T1	35
3D6.00185660E6	8	B	6	210.5	25.4	T1	35
3D6.0018566125	10	B	6	211	25.4	T1	35
3D6.001856612C	11	B	6	193	25.2	T1	35
3D6.0018565E40	10	C	7	221.5	26.3	T1	35
3D6.0018566143	9	C	7	217.5	26.5	T1	35
3D6.0018568261	6	C	7	194	25.2	T1	35
3D6.0018566103	11	C	7	255	27.4	T1	35
3D6.0018565E50	7	C	7	157.5	23.6	T1	35
3D6.0018565E3F	16	C	7	183.5	24.5	T1	35
3D6.0018565DD9	7	C	7	250.5	27.5	T1	35
3D6.0018565E44	4	C	7	199	25.5	T1	35
3D6.00185660ED	11	C	7	200	24.6	T1	35
3D6.00185678A0	32	C	7	175	24.5	T1	35
3D6.0018565DC1	7	C	7	155.5	23	T1	35
3D6.0018565DAA	11	C	7	231.5	26.2	T1	35
3D6.0018565D8E	11	C	7	190	25.5	T1	35
3D6.0018565D80	12	C	7	164.5	24.3	T1	35
3D6.0018566148	25	C	7	190	24.8	T1	35
3D6.0018565E29	8	C	7	193.5	25	T1	35
3D6.0018565D99	9	C	7	201	24.6	T1	35
3D6.001856611B	10	C	7	205.5	25.9	T1	35
3D6.0018565E12	13	C	7	184.5	24.9	T1	35
3D6.0018565D69	14	C	7	173	24.5	T1	35
3D6.00185678AA	15	C	7	242.5	27	T1	35
3D6.001856786E	14	C	7	165.5	23.7	T1	35
3D6.0018565D8D	7	C	7	168	23.6	T1	35
3D6.0018565DE0	11	C	7	232	25.7	T1	35
3D6.0018565E20	10	C	7	213	26.3	T1	35
3D6.00185678A6	8	D	8	206	26.8	T1	35
3D6.0018565E3E	11	D	8	179	24.5	T1	35
3D6.0018565D77	9	D	8	198.5	26	T1	35
3D6.0018566135	32	D	8	163	24	T1	35
3D6.0018565E7B	12	D	8	230.5	27.7	T1	35
3D6.0018566118	8	D	8	228.5	26.3	T1	35
3D6.0018566100	11	D	8	213	26	T1	35
3D6.001856613B	23	D	8	201.5	25.8	T1	35
3D6.0018565E3B	12	D	8	160	24	T1	35
3D6.0018565E25	25	D	8	210.5	25.3	T1	35
3D6.0018566137	29	D	8	153.5	24	T1	35
3D6.00185678B4	7	D	8	188.5	25	T1	35
3D6.0018565E49	23	D	8	153	24	T1	35
3D6.001856786D	8	D	8	154.5	23.7	T1	35
3D6.0018567869	27	D	8	180	24.6	T1	35
3D6.0018565DC4	44	D	8	196.5	24.7	T1	35
3D6.0018565DE2	21	D	8	226.5	25.8	T1	35
3D6.0018565D6F	10	D	8	211.5	26.5	T1	35
3D6.0018565DB7	20	D	8	199.5	25.7	T1	35
3D6.0018567881	9	D	8	179.5	25.6	T1	35
3D6.0018566114	18	D	8	167.5	24	T1	35
3D6.0018565E35	10	D	8	202.5	25.5	T1	35
3D6.0018566129	15	D	8	216.5	26	T1	35
3D6.0018565DD0	11	D	8	198	25.4	T1	35
3D6.0018565D7F	13	D	8	195.5	25	T1	35
3D6.0018565DEB	12	A	9	211	25	T1	35
3D6.0018565E8C	5	A	9	226	26.2	T1	35
3D6.0018565E54	9	A	9	198.5	26	T1	35
3D6.001856611C	9	A	9	200	25.4	T1	35
3D6.0018568264	2	A	9	193.5	25.3	T1	35
3D6.0018565DE5	10	A	9	233	26.7	T1	35
3D6.0018566120	15	A	9	166.5	24	T1	35
3D6.0018565DBB	1	A	9	232	26.8	T1	35
3D6.0018565E13	12	A	9	194	25.8	T1	35
3D6.0018565DE3	6	A	9	185.5	24.6	T1	35
3D6.0018565DFD	14	A	9	189.5	25.1	T1	35
3D6.0018565E0C	17	A	9	225	26.2	T1	35
3D6.0018565DA3	18	A	9	222.5	26.6	T1	35
3D6.0018565DA6	8	A	9	182	24.9	T1	35
3D6.0018566124	6	A	9	210	26.3	T1	35
3D6.0018565DBC	9	A	9	184	25	T1	35
3D6.0018565DB0	5	A	9	232	27	T1	35
3D6.0018565DF8	7	A	9	224.5	27	T1	35
3D6.0018566146	9	A	9	200	25.7	T1	35
3D6.0018567885	7	A	9	187	25.3	T1	35
3D6.0018565DF1	16	A	9	199.5	25.5	T1	35
3D6.0018565DC8	3	A	9	211	26	T1	35
3D6.00185660EE	15	A	9	190	25.5	T1	35
3D6.00185660EF	5	A	9	223.5	26	T1	35
3D6.0018565D9A	17	A	9	218	26.5	T1	35
3D6.0018566104	17	B	10	209.5	26	T1	35
3D6.0018565DDE	3	B	10	178.5	25.2	T1	35
3D6.0018565E28	13	B	10	200	25.5	T1	35
3D6.0018565DAE	8	B	10	170.5	25.5	T1	35
3D6.0018565DB1	7	B	10	242	27.4	T1	35
3D6.0018565DD8	6	B	10	211	26	T1	35
3D6.0018565E81	10	B	10	176	24.8	T1	35
3D6.00185678A9	0	B	10	170.5	23.7	T1	35
3D6.0018565E60	19	B	10	132	23.5	T1	35
3D6.0018565DB6	12	B	10	148.5	24	T1	35
3D6.0018565DAD	17	B	10	200.5	26.3	T1	35
3D6.0018566149	17	B	10	207.5	25.6	T1	35
3D6.0018565DDC	19	B	10	224.5	26.8	T1	35
3D6.0018565DF0	16	B	10	178	25	T1	35
3D6.0018565E0D	15	B	10	177.5	25.2	T1	35
3D6.0018567876	14	B	10	181.5	25.5	T1	35
3D6.0018565D87	5	B	10	204.5	25.6	T1	35
3D6.00185660F7	12	B	10	189.5	24.8	T1	35
3D6.001856789F	8	B	10	219	26.5	T1	35
3D6.0018565D9C	30	B	10	158	24.5	T1	35
3D6.0018566112	15	B	10	226.5	27.4	T1	35
3D6.0018565DEF	19	B	10	250	28	T1	35
3D6.0018566144	7	B	10	258	26	T1	35
3D6.0018567862	9	B	10	175	24.5	T1	35
3D6.0018565DA8	6	B	10	173.5	24	T1	35
3D6.00185678B1	8	C	11	204.5	25.8	T1	35
3D6.0018565E1E	9	C	11	184.5	25	T1	35
3D6.0018565DFA	8	C	11	194	25	T1	35
3D6.0018565D81	13	C	11	208	25.8	T1	35
3D6.0018565DB4	12	C	11	162	24.5	T1	35
3D6.00185678AC	7	C	11	138.5	22.5	T1	35
3D6.0018568240	8	C	11	194.5	26	T1	35
3D6.0018565E8B	22	C	11	181	24.9	T1	35
3D6.0018565E2E	10	C	11	190	24.9	T1	35
3D6.0018565D6E	18	C	11	195.5	25.6	T1	35
3D6.0018565DC6	7	C	11	172	24.3	T1	35
3D6.0018565DC7	12	C	11	171	24.2	T1	35
3D6.0018567890	17	C	11	186	25.3	T1	35
3D6.0018565E58	13	C	11	161	24.1	T1	35
3D6.0018568257	4	C	11	145	24.3	T1	35
3D6.0018567865	6	C	11	149	23.6	T1	35
3D6.0018567894	9	C	11	201.5	25.6	T1	35
3D6.00185678A7	14	C	11	126.5	22.9	T1	35
3D6.0018567868	4	C	11	203.5	24.5	T1	35
3D6.0018565DDA	18	C	11	205.5	25.6	T1	35
3D6.0018565E10	7	C	11	224	26	T1	35
3D6.0018568237	5	C	11	165.5	24.9	T1	35
3D6.0018565D8B	15	C	11	253	26.6	T1	35
3D6.00185678B6	7	C	11	128	22.8	T1	35
3D6.0018565E24	5	D	12	222	26.5	T1	35
3D6.0018565D86	6	D	12	161	24	T1	35
3D6.0018565DCF	3	D	12	247	26.8	T1	35
3D6.0018566105	2	D	12	217.5	26.3	T1	35
3D6.0018565D62	15	D	12	184.5	24.5	T1	35
3D6.00185678B3	11	D	12	158.5	24.3	T1	35
3D6.00185678AD	9	D	12	223.5	26.7	T1	35
3D6.0018565D78	15	D	12	241.5	26.9	T1	35
3D6.0018565D72	4	D	12	182	24.9	T1	35
3D6.0018565E67	11	D	12	159	24.5	T1	35
3D6.0018565D92	16	D	12	190.5	25.3	T1	35
3D6.0018565E84	4	D	12	193.5	25.2	T1	35
3D6.0018565D8C	4	D	12	179	25.2	T1	35
3D6.0018568223	17	D	12	222	26.3	T1	35
3D6.001856788D	14	D	12	184.5	25.4	T1	35
3D6.0018565D95	9	D	12	199	26.5	T1	35
3D6.0018565DDF	9	D	12	196	25.5	T1	35
3D6.001856789E	10	D	12	211.5	25.9	T1	35
3D6.00185660FD	7	D	12	203	25.8	T1	35
3D6.0018565DEA	10	D	12	202.5	25	T1	35
3D6.0018567874	18	D	12	181	25.3	T1	35
3D6.0018566136	8	D	12	215	26.3	T1	35
3D6.00185678A8	20	D	12	225	26.5	T1	35
3D6.0018565D88	16	D	12	175	24.8	T1	35
3D6.0018565DA0	17	A	1	113.7	21.5	T0	0
3D6.0018565E27	13	A	1	175.5	24.5	T0	0
3D6.0018567889	6	A	1	112.9	21.9	T0	0
3D6.0018565E1A	7	A	1	133	22.4	T0	0
3D6.0018565D76	8	A	1	123.7	22.5	T0	0
3D6.0018566134	1	A	1	134	22.6	T0	0
3D6.0018565DAF	6	A	1	131.1	22.1	T0	0
3D6.0018565DED	16	A	1	163	24.4	T0	0
3D6.001856611D	13	A	1	126.7	22.3	T0	0
3D6.0018565E8A	9	A	1	125	22	T0	0
3D6.0018565E55	8	A	1	130.8	22.2	T0	0
3D6.001856612B	10	A	1	143.5	23.1	T0	0
3D6.00185660F4	0	A	1	106	20.5	T0	0
3D6.001856611E	10	A	1	119.3	21.4	T0	0
3D6.0018566126	4	A	1	135	22.4	T0	0
3D6.0018567898	5	A	1	135.2	22.6	T0	0
3D6.0018565D63	13	A	1	130	22.4	T0	0
3D6.0018565E2A	11	A	1	126	22	T0	0
3D6.0018565D75	9	A	1	157.6	23.9	T0	0
3D6.0018567864	7	A	1	121.6	22	T0	0
3D6.0018565D7A	3	A	1	132	22.4	T0	0
3D6.001856785E	9	A	1	144.5	23	T0	0
3D6.0018566140	11	A	1	144.4	23	T0	0
3D6.001856787A	7	B	2	123.3	21.7	T0	0
3D6.0018566145	11	B	2	123.3	22	T0	0
3D6.0018566128	7	B	2	119.1	22	T0	0
3D6.0018566109	24	B	2	113	21	T0	0
3D6.0018567897	1	B	2	149.9	23.1	T0	0
3D6.001856785C	4	B	2	157.3	23.7	T0	0
3D6.0018565DD4	22	B	2	149	22.8	T0	0
3D6.0018565DA2	2	B	2	130.7	23	T0	0
3D6.001856612A	20	B	2	151.1	23.6	T0	0
3D6.0018565E89	7	B	2	159.4	23.7	T0	0
3D6.0018565DCD	8	B	2	160	23.6	T0	0
3D6.0018565E2C	21	B	2	131	22.5	T0	0
3D6.0018567883	20	B	2	118.1	22	T0	0
3D6.00185660EB	9	B	2	154.8	23.8	T0	0
3D6.0018565DA5	12	B	2	129.1	22.4	T0	0
3D6.0018567879	22	B	2	149.4	22.5	T0	0
3D6.00185660FC	11	B	2	111.1	21.3	T0	0
3D6.001856785D	15	B	2	123	22.4	T0	0
3D6.001856611A	17	B	2	144.8	22.5	T0	0
3D6.0018565D7B	22	B	2	132.7	22.7	T0	0
3D6.0018565D8A	19	B	2	126.5	22.4	T0	0
3D6.0018565E1B	15	B	2	139	23	T0	0
3D6.0018565D9D	12	B	2	132.8	22.2	T0	0
3D6.0018566117	12	B	2	114.7	21.3	T0	0
3D6.001856610B	22	B	2	134.3	22.4	T0	0
3D6.001856789D	5	C	3	136.8	23.5	T0	0
3D6.00185678AF	30	C	3	127.1	22.4	T0	0
3D6.001856611F	11	C	3	158.5	23.5	T0	0
3D6.0018565E00	13	C	3	149	23.2	T0	0
3D6.001856826E	2	C	3	103.3	21.3	T0	0
3D6.0018565E7E	10	C	3	128.9	21.5	T0	0
3D6.0018565DD7	8	C	3	120.6	22.2	T0	0
3D6.00185660FE	14	C	3	132	22.1	T0	0
3D6.0018565D8F	10	C	3	158	23.5	T0	0
3D6.00185660E9	15	C	3	120.7	21.9	T0	0
3D6.001856613F	32	C	3	157	23.8	T0	0
3D6.0018567872	6	C	3	135.5	23	T0	0
3D6.0018565E83	5	C	3	112	21.2	T0	0
3D6.0018565D79	6	C	3	108	20.4	T0	0
3D6.0018566133	16	C	3	135.1	22.5	T0	0
3D6.0018565E79	16	C	3	147	23.7	T0	0
3D6.0018566141	10	C	3	156	23.5	T0	0
3D6.00185660FF	11	C	3	117	21.2	T0	0
3D6.001856613C	6	C	3	145	22.3	T0	0
3D6.0018565D94	16	C	3	119.4	22	T0	0
3D6.00185678B8	26	C	3	129.8	22.4	T0	0
3D6.0018567871	13	C	3	140.4	23	T0	0
3D6.0018565DF2	3	C	3	150	23	T0	0
3D6.0018567860	3	C	3	117.8	22	T0	0
3D6.001856613E	12	D	4	152.8	23.3	T0	0
3D6.00185660F5	18	D	4	156	24.4	T0	0
3D6.0018565DD2	7	D	4	123	21.6	T0	0
3D6.0018565DAB	9	D	4	145.7	23.1	T0	0
3D6.0018565D6C	10	D	4	147.1	23.2	T0	0
3D6.0018565E4A	15	D	4	158	23.2	T0	0
3D6.0018566116	15	D	4	131	22	T0	0
3D6.001856789A	14	D	4	122.4	21.8	T0	0
3D6.0018565DFC	8	D	4	153.7	23.8	T0	0
3D6.0018565DA9	7	D	4	116.4	21.5	T0	0
3D6.0018566113	7	D	4	153.5	23.4	T0	0
3D6.0018565D97	6	D	4	104.2	21	T0	0
3D6.0018567863	4	D	4	144.6	22.7	T0	0
3D6.001856612D	19	D	4	140	22.2	T0	0
3D6.0018565DB8	7	D	4	149.7	23.1	T0	0
3D6.001856787B	31	D	4	152.6	23.5	T0	0
3D6.0018565DD1	9	D	4	151.5	23.5	T0	0
3D6.0018567857	7	D	4	134.4	22	T0	0
3D6.0018565E85	4	D	4	120.4	21.6	T0	0
3D6.0018565E0A	22	D	4	157.4	24	T0	0
3D6.0018566130	8	D	4	154.1	23.5	T0	0
3D6.0018565E0B	21	D	4	153.8	24	T0	0
3D6.0018565DC3	41	A	5	137.7	23	T0	0
3D6.0018565DA7	15	A	5	119.3	22	T0	0
3D6.0018565DCB	10	A	5	122.2	22	T0	0
3D6.0018565D98	5	A	5	118.4	22	T0	0
3D6.0018565E2F	11	A	5	120	22	T0	0
3D6.0018565E09	20	A	5	131.1	22.4	T0	0
3D6.0018565E6B	18	A	5	134.9	22.7	T0	0
3D6.0018565D61	3	A	5	130.5	22.5	T0	0
3D6.0018565E42	19	A	5	126.8	22.2	T0	0
3D6.001856788A	5	A	5	137	22.7	T0	0
3D6.001856613D	9	A	5	128.9	22	T0	0
3D6.0018565DB3	23	A	5	151.9	23.3	T0	0
3D6.0018566122	13	A	5	118.8	22	T0	0
3D6.0018565DBA	9	A	5	136.4	22.4	T0	0
3D6.0018565DFE	22	A	5	149.6	23.4	T0	0
3D6.0018567892	8	A	5	117.5	21.5	T0	0
3D6.0018565E34	6	A	5	143.9	23.6	T0	0
3D6.0018567895	24	A	5	144.5	23	T0	0
3D6.0018565E06	7	A	5	124.9	22	T0	0
3D6.0018565D90	7	A	5	150.3	23.6	T0	0
3D6.0018565E5E	2	A	5	124.1	21.8	T0	0
3D6.00185660E7	10	A	5	110.8	21.1	T0	0
3D6.0018565D70	10	A	5	122.5	22.3	T0	0
3D6.0018566139	6	A	5	138.4	23	T0	0
3D6.0018565D71	5	A	5	135	23	T0	0
3D6.0018567858	6	B	6	159.1	24	T0	0
3D6.0018565D6B	8	B	6	164.5	23.5	T0	0
3D6.0018565DE4	1	B	6	137	22.7	T0	0
3D6.0018565E16	11	B	6	132.7	22.5	T0	0
3D6.0018565D7C	4	B	6	154.4	23	T0	0
3D6.0018566111	15	B	6	145.5	23.3	T0	0
3D6.0018565D64	13	B	6	116.6	22	T0	0
3D6.0018565E7A	6	B	6	131.5	22.6	T0	0
3D6.0018565DC9	15	B	6	124.1	22	T0	0
3D6.0018565DB9	9	B	6	114.7	21.3	T0	0
3D6.0018565E3D	8	B	6	119.1	22.2	T0	0
3D6.001856789C	4	B	6	108	21	T0	0
3D6.00185678A4	6	B	6	129.7	22.8	T0	0
3D6.0018565E1F	10	B	6	123.9	22.3	T0	0
3D6.0018565E02	14	B	6	130.2	22	T0	0
3D6.0018565DB2	4	B	6	120.1	22.1	T0	0
3D6.0018565D9E	12	B	6	113.2	21.9	T0	0
3D6.001856786B	20	B	6	178.5	24.5	T0	0
3D6.0018566131	18	B	6	158.2	23.8	T0	0
3D6.0018565E4F	4	B	6	136.9	22.4	T0	0
3D6.001856789B	3	B	6	147.9	23	T0	0
3D6.00185660E6	8	B	6	125.3	21.9	T0	0
3D6.0018566125	10	B	6	127.8	22.3	T0	0
3D6.001856612C	11	B	6	119.1	21.8	T0	0
3D6.0018565E40	10	C	7	142.2	23	T0	0
3D6.0018566143	9	C	7	130.2	22.7	T0	0
3D6.0018568261	6	C	7	144.3	23	T0	0
3D6.0018566103	11	C	7	171.5	24.1	T0	0
3D6.0018565E50	7	C	7	114.7	21.7	T0	0
3D6.0018565E3F	16	C	7	122.1	21.5	T0	0
3D6.0018565DD9	7	C	7	153	24	T0	0
3D6.0018565E44	4	C	7	143.4	23.3	T0	0
3D6.00185660ED	11	C	7	116.9	21.6	T0	0
3D6.00185678A0	32	C	7	135.2	22.6	T0	0
3D6.0018565DC1	7	C	7	103.9	20.7	T0	0
3D6.0018565DAA	11	C	7	141.3	22.7	T0	0
3D6.0018565D8E	11	C	7	142.5	23.4	T0	0
3D6.0018565D80	12	C	7	114	21.7	T0	0
3D6.0018566148	25	C	7	128.2	22.2	T0	0
3D6.0018565E29	8	C	7	133.5	22.5	T0	0
3D6.0018565D99	9	C	7	118.6	21.4	T0	0
3D6.001856611B	10	C	7	131.9	22.6	T0	0
3D6.0018565E12	13	C	7	137.2	22.9	T0	0
3D6.0018565D69	14	C	7	121.1	22.2	T0	0
3D6.00185678AA	15	C	7	151.6	23.3	T0	0
3D6.001856786E	14	C	7	115.9	21.2	T0	0
3D6.0018565D8D	7	C	7	122.7	21.4	T0	0
3D6.0018565DE0	11	C	7	166.4	23.5	T0	0
3D6.0018565E20	10	C	7	153.7	23.3	T0	0
3D6.00185678A6	8	D	8	135.1	23	T0	0
3D6.0018565E3E	11	D	8	114.5	21.4	T0	0
3D6.0018565D77	9	D	8	133	23	T0	0
3D6.0018566135	32	D	8	121.3	22	T0	0
3D6.0018565E7B	12	D	8	164.7	24.4	T0	0
3D6.0018566118	8	D	8	150.1	23	T0	0
3D6.0018566100	11	D	8	139.6	22.9	T0	0
3D6.001856613B	23	D	8	119	22	T0	0
3D6.0018565E3B	12	D	8	129.9	22.1	T0	0
3D6.0018565E25	25	D	8	126.1	21.9	T0	0
3D6.0018566137	29	D	8	113.4	21.9	T0	0
3D6.00185678B4	7	D	8	121.3	21.7	T0	0
3D6.0018565E49	23	D	8	140.3	23	T0	0
3D6.001856786D	8	D	8	123	22	T0	0
3D6.0018567869	27	D	8	122.3	22	T0	0
3D6.0018565DC4	44	D	8	125.4	22	T0	0
3D6.0018565DE2	21	D	8	137.1	22.3	T0	0
3D6.0018565D6F	10	D	8	138.7	23.1	T0	0
3D6.0018565DB7	20	D	8	139.3	23	T0	0
3D6.0018567881	9	D	8	123.1	21.8	T0	0
3D6.0018566114	18	D	8	124.8	21.9	T0	0
3D6.0018565E35	10	D	8	130.6	22.5	T0	0
3D6.0018566129	15	D	8	157.4	23.5	T0	0
3D6.0018565DD0	11	D	8	140.2	22.5	T0	0
3D6.0018565D7F	13	D	8	142.4	22.5	T0	0
3D6.0018565DEB	12	A	9	140.3	22.1	T0	0
3D6.0018565E8C	5	A	9	143.2	22.6	T0	0
3D6.0018565E54	9	A	9	151.4	23.6	T0	0
3D6.001856611C	9	A	9	134.2	22.7	T0	0
3D6.0018568264	2	A	9	119.5	21.6	T0	0
3D6.0018565DE5	10	A	9	137.5	22.8	T0	0
3D6.0018566120	15	A	9	123.8	21.8	T0	0
3D6.0018565DBB	1	A	9	152.8	23.5	T0	0
3D6.0018565E13	12	A	9	120.4	22	T0	0
3D6.0018565DE3	6	A	9	146.5	22.4	T0	0
3D6.0018565DFD	14	A	9	117.1	21.6	T0	0
3D6.0018565E0C	17	A	9	150.8	23	T0	0
3D6.0018565DA3	18	A	9	160.2	23.4	T0	0
3D6.0018565DA6	8	A	9	126	22	T0	0
3D6.0018566124	6	A	9	146.7	23.3	T0	0
3D6.0018565DBC	9	A	9	135.1	22.5	T0	0
3D6.0018565DB0	5	A	9	138.8	23	T0	0
3D6.0018565DF8	7	A	9	153.5	23.8	T0	0
3D6.0018566146	9	A	9	124.6	22.1	T0	0
3D6.0018567885	7	A	9	137.1	22.6	T0	0
3D6.0018565DF1	16	A	9	123.7	22	T0	0
3D6.0018565DC8	3	A	9	139.5	22.7	T0	0
3D6.00185660EE	15	A	9	138.4	22.7	T0	0
3D6.00185660EF	5	A	9	140	22.7	T0	0
3D6.0018565D9A	17	A	9	133.2	22.7	T0	0
3D6.0018566104	17	B	10	133.7	22.7	T0	0
3D6.0018565DDE	3	B	10	129.2	22.5	T0	0
3D6.0018565E28	13	B	10	136	22.7	T0	0
3D6.0018565DAE	8	B	10	136	23.1	T0	0
3D6.0018565DB1	7	B	10	163.7	23.7	T0	0
3D6.0018565DD8	6	B	10	120.4	22.2	T0	0
3D6.0018565E81	10	B	10	121.6	22	T0	0
3D6.00185678A9	0	B	10	112.5	20.9	T0	0
3D6.0018565E60	19	B	10	131.5	22.5	T0	0
3D6.0018565DB6	12	B	10	151.7	23	T0	0
3D6.0018565DAD	17	B	10	163.6	24	T0	0
3D6.0018566149	17	B	10	152.1	23	T0	0
3D6.0018565DDC	19	B	10	149.7	23.4	T0	0
3D6.0018565DF0	16	B	10	129.5	22.5	T0	0
3D6.0018565E0D	15	B	10	132.8	22.4	T0	0
3D6.0018567876	14	B	10	123	22.8	T0	0
3D6.0018565D87	5	B	10	153.1	23	T0	0
3D6.00185660F7	12	B	10	119.2	21.4	T0	0
3D6.001856789F	8	B	10	131.4	22.2	T0	0
3D6.0018565D9C	30	B	10	150.2	23.5	T0	0
3D6.0018566112	15	B	10	159.2	24	T0	0
3D6.0018565DEF	19	B	10	161.3	24.5	T0	0
3D6.0018566144	7	B	10	162.6	23	T0	0
3D6.0018567862	9	B	10	108.5	21	T0	0
3D6.0018565DA8	6	B	10	117.3	21.2	T0	0
3D6.00185678B1	8	C	11	131	22.5	T0	0
3D6.0018565E1E	9	C	11	162.3	23.5	T0	0
3D6.0018565DFA	8	C	11	120.6	21.8	T0	0
3D6.0018565D81	13	C	11	128.9	22.4	T0	0
3D6.0018565DB4	12	C	11	138.2	23	T0	0
3D6.00185678AC	7	C	11	132.1	21.4	T0	0
3D6.0018568240	8	C	11	150.8	23.5	T0	0
3D6.0018565E8B	22	C	11	136.6	22.5	T0	0
3D6.0018565E2E	10	C	11	128.2	22	T0	0
3D6.0018565D6E	18	C	11	158.3	23.8	T0	0
3D6.0018565DC6	7	C	11	120	22	T0	0
3D6.0018565DC7	12	C	11	142.8	22.6	T0	0
3D6.0018567890	17	C	11	140.2	23	T0	0
3D6.0018565E58	13	C	11	124.1	21.9	T0	0
3D6.0018568257	4	C	11	119.8	22.4	T0	0
3D6.0018567865	6	C	11	115.9	21.8	T0	0
3D6.0018567894	9	C	11	143.5	23	T0	0
3D6.00185678A7	14	C	11	117.9	21.8	T0	0
3D6.0018567868	4	C	11	127.7	21.4	T0	0
3D6.0018565DDA	18	C	11	122.4	22.3	T0	0
3D6.0018565E10	7	C	11	160.8	23.5	T0	0
3D6.0018568237	5	C	11	125.6	22.8	T0	0
3D6.0018565D8B	15	C	11	164.2	23.6	T0	0
3D6.00185678B6	7	C	11	113.1	21.4	T0	0
3D6.0018565E24	5	D	12	166.5	23.6	T0	0
3D6.0018565D86	6	D	12	121.5	21.7	T0	0
3D6.0018565DCF	3	D	12	170.9	24	T0	0
3D6.0018566105	2	D	12	127.8	22.3	T0	0
3D6.0018565D62	15	D	12	116	21.5	T0	0
3D6.00185678B3	11	D	12	122.7	22	T0	0
3D6.00185678AD	9	D	12	141.9	23	T0	0
3D6.0018565D78	15	D	12	148.3	23.1	T0	0
3D6.0018565D72	4	D	12	118.4	21.7	T0	0
3D6.0018565E67	11	D	12	160.2	23.3	T0	0
3D6.0018565D92	16	D	12	117.6	21.7	T0	0
3D6.0018565E84	4	D	12	135.8	22.4	T0	0
3D6.0018565D8C	4	D	12	151.6	23.4	T0	0
3D6.0018568223	17	D	12	128.7	22.5	T0	0
3D6.001856788D	14	D	12	127.8	22	T0	0
3D6.0018565D95	9	D	12	133	22.8	T0	0
3D6.0018565DDF	9	D	12	140.5	22.8	T0	0
3D6.001856789E	10	D	12	129.2	22.4	T0	0
3D6.00185660FD	7	D	12	118.2	22	T0	0
3D6.0018565DEA	10	D	12	126.1	21.7	T0	0
3D6.0018567874	18	D	12	139.8	22.8	T0	0
3D6.0018566136	8	D	12	142.5	23	T0	0
3D6.00185678A8	20	D	12	138	22.5	T0	0
3D6.0018565D88	16	D	12	104.2	21.2	T0	0

## Sheet: sortert på diett
HEX Tag ID	Lice	Diett	Tank	Weight T3	Length T3	Psample no.	Weight T2	Length T2	Weight T1	Length T1	Weight T0	Length T0	Remark T3	Merknad T0-T2
3D6.0018565DC3	41	A	5	341.6	31		356	30	203.5	25.5	137.7	23
3D6.0018565DA0	17	A	1	268.4	28.5		265	27.8	156	24	113.7	21.5									alge	marin olje	calanus	kontroll
3D6.0018565E27	13	A	1	386.5	31.4		390	30.5	216.5	26.4	175.5	24.5									Diett A	Diett B	Diett C	Diett D
3D6.0018567889	6	A	1	365.5	31.3		344	30	185	25	112.9	21.9									10.1216	11.7027	11.3699	12.9437
3D6.0018565DA7	15	A	5	388.4	31.5		367	30.4	207	25.6	119.3	22
3D6.0018565DCB	10	A	5	314.2	30		311	29	199	25.2	122.2	22
3D6.0018565DEB	12	A	9	335.4	29.8		335	29	211	25	140.3	22.1
3D6.0018565E8C	5	A	9	365.5	31	7	351	30	226	26.2	143.2	22.6
3D6.0018565D98	5	A	5	320.7	30.1		299.5	29	187	25	118.4	22
3D6.0018565E1A	7	A	1	356.3	31.4		356.5	30.2	190.5	25.3	133	22.4
3D6.0018565D76	8	A	1	295.9	29.9		279	28.5	135.5	23.5	123.7	22.5
3D6.0018566142	8	A	4	441.4	32.8		404.5	31	236.5	26.9	139.14	23	Lite sår h.side bak	slitthale
3D6.0018565E2F	11	A	5	285.6	30.2	10	314	29.7	182	25	120	22		pbegsribuk
3D6.0018566134	1	A	1	384.3	31		365	30	178	24.7	134	22.6		littblovanalf
3D6.0018565E09	20	A	5	303	29.2	11	317.5	28.6	171	24	131.1	22.4	slitt hale
3D6.0018565DAF	6	A	1	358.8	30		331.5	29	193	25	131.1	22.1
3D6.0018565DED	16	A	1	384.5	32.1		383	31.3	213.5	26.7	163	24.4	blodig gattfinne
3D6.0018565E6B	18	A	5	404.2	32.3		408.5	31.5	224	26.4	134.9	22.7
3D6.0018565D61	3	A	5	338.7	30.3		326	29.7	200	25.6	130.5	22.5
3D6.0018565E54	9	A	9	365.2	31.5		353.5	30.5	198.5	26	151.4	23.6
3D6.001856611C	9	A	9	325.8	30	14	304	29.4	200	25.4	134.2	22.7
3D6.0018565E42	19	A	5	355.5	29.8		339.5	28.8	207	24.9	126.8	22.2
3D6.0018568264	2	A	9	309	30.7		312	29.5	193.5	25.3	119.5	21.6	Blodig gattfinne/spor	blodbukf.
3D6.001856611D	13	A	1	396.8	31.2	18	354.5	30	216	25.8	126.7	22.3
3D6.001856788A	5	A	5	377	31.7		409	31	226	26.4	137	22.7
3D6.0018565E8A	9	A	1	319.8	29.7		305	28.8	161.5	23.7	125	22
3D6.001856613D	9	A	5	308.8	29.3		292	27.9	150.5	23.4	128.9	22
3D6.0018565E55	8	A	1	363.6	31	22	350.5	30	197.5	25.2	130.8	22.2
3D6.0018565DE5	10	A	9	446.2	32.6		409	31.2	233	26.7	137.5	22.8
3D6.0018566120	15	A	9	322.9	29.6		300.5	28.2	166.5	24	123.8	21.8
3D6.0018565DBB	1	A	9	401	32		370	30.7	232	26.8	152.8	23.5
3D6.001856612B	10	A	1	409.1	31.5		394	30.5	205	25.9	143.5	23.1
3D6.0018565DB3	23	A	5	434.1	32.6		439.5	31.8	231	26.5	151.9	23.3
3D6.00185660F4	0	A	1	280.7	28		268	27.1	169.5	24.7	106	20.5
3D6.001856611E	10	A	1	364.9	31		350	29.8	183	24.8	119.3	21.4
3D6.0018566122	13	A	5	397.3	31.2		370	29.9	187.5	24.8	118.8	22
3D6.0018566126	4	A	1	356.1	30.2		329	28.8	196	25.1	135	22.4
3D6.0018567898	5	A	1	350.4	30.7		347.5	30.1	212.5	26	135.2	22.6
3D6.0018565E13	12	A	9	336	31.5		320	30.4	194	25.8	120.4	22
3D6.0018565D63	13	A	1	317.6	30		318	29.3	193.5	25.5	130	22.4
3D6.0018565DBA	9	A	5	331.9	30.6		348.5	30	191.5	25	136.4	22.4
3D6.0018565DE3	6	A	9	323.4	29.5		312	28.7	185.5	24.6	146.5	22.4
3D6.0018565E2A	11	A	1	412.2	31.7		381	30.4	195	25	126	22
3D6.0018565DFD	14	A	9	369.2	31		340	29.5	189.5	25.1	117.1	21.6
3D6.0018565DFE	22	A	5	340.4	31		345.5	30.3	214.5	25.8	149.6	23.4	Slitt spor
3D6.0018565E0C	17	A	9	378	31.5		359	30.2	225	26.2	150.8	23
3D6.0018565D75	9	A	1	359.4	31.2	32 skinnp83	378	30.4	187	25.5	157.6	23.9	blodig gattfinne
3D6.0018565DA3	18	A	9	399.4	32.4	skinnp84	367	31	222.5	26.6	160.2	23.4	Splittet ryggfinne
3D6.0018567892	8	A	5	274	28.5	35 skinnp85	269	27.5	173	24	117.5	21.5
3D6.0018565E34	6	A	5	415.3	32.9	skinnp86	409	32	244.5	27.5	143.9	23.6	slitt spor
3D6.0018565DA6	8	A	9	289.3	29.5		274	28.3	182	24.9	126	22
3D6.0018567895	24	A	5	399.9	32.3	skinnp87	405	32.4	234	26.6	144.5	23	slitt spor
3D6.0018567864	7	A	1	434.9	33	skinnp88	414	31.4	210.5	26	121.6	22
3D6.0018565D7A	3	A	1	309.9	29.8		317.5	29	186.5	25	132	22.4	Blodig buk/gattfinne og begynnende spr mellom brystfinnene
3D6.0018566124	6	A	9	379.6	32.8		369.5	31	210	26.3	146.7	23.3	blodige bukfinner
3D6.0018565DBC	9	A	9	304.6	29.8	42 skinnp89	292	28.4	184	25	135.1	22.5	Slitt spor
3D6.0018565DB0	5	A	9	448.7	33.2	skinnp90	408	31.5	232	27	138.8	23	slitt spor
3D6.0018565E06	7	A	5	323.4	30.3		324	29.5	202	25.5	124.9	22
3D6.0018565D90	7	A	5	452.8	34		441.5	32.4	242	27.6	150.3	23.6
3D6.0018565E5E	2	A	5	418.7	31.7	45	419	30.5	226	25.8	124.1	21.8
3D6.0018565DF8	7	A	9	320.1	31	46	326	30.3	224.5	27	153.5	23.8	Blodig bukfinne, skjelltap
3D6.001856785E	9	A	1	379.9	31.7	48 skinnp91	369	30.4	189	25.5	144.5	23
3D6.0018566146	9	A	9	333.9	30.8		317	29.6	200	25.7	124.6	22.1
3D6.00185660E7	10	A	5	347.7	30.5		341.5	29.4	174	23.9	110.8	21.1	Splittet brystfinner
3D6.0018567885	7	A	9	334.3	30.8		317.5	29.5	187	25.3	137.1	22.6
3D6.0018565DF1	16	A	9	344	30.7		317	29.4	199.5	25.5	123.7	22	Slitt spor
3D6.0018566140	11	A	1	316.3	30.3		344.5	30	198	25.4	144.4	23	splittet brystfinner
3D6.0018565D70	10	A	5	357.3	31		335	29.9	195.5	25.6	122.5	22.3
3D6.0018565DC8	3	A	9	345.4	31		333	30	211	26	139.5	22.7	splitta ryggfiinne
3D6.00185660EE	15	A	9	298.5	30.2		296.5	29	190	25.5	138.4	22.7
3D6.00185660EF	5	A	9	395.6	31.9		384.5	30.7	223.5	26	140	22.7
3D6.0018565D9A	17	A	9	365.6	31.8		363.5	30.7	218	26.5	133.2	22.7	slitt spor
3D6.0018566139	6	A	5	400.5	32.5		388	31.1	209	25.9	138.4	23
3D6.0018565D71	5	A	5	396.9	32.1		382	31	212.5	26	135	23	blodig buk og gatt
3D6.0018566104	17	B	10	330.4	31	2	331.5	30	209.5	26	133.7	22.7
3D6.0018567858	6	B	6	457.2	33.5		429	32.3	262	27.8	159.1	24
3D6.0018565D6B	8	B	6	443.1	32.6		411	31.4	242	26.9	164.5	23.5
3D6.0018565DE4	1	B	6	390	30.5		348.5	29.4	182	25	137	22.7
3D6.001856787A	7	B	2	321.8	29.5		296	28.3	183	24.4	123.3	21.7
3D6.0018565E16	11	B	6	370.7	31.5		349	30.4	212.5	26	132.7	22.5	Blodig gattfinne og spor
3D6.0018565D7C	4	B	6	473.8	33	6	454	32	264	27.1	154.4	23	Blodig gattfinne
3D6.0018566111	15	B	6	397.4	32.3		369	31	223	26.6	145.5	23.3
3D6.0018566145	11	B	2	238.2	27.4		217.5	26.5	162	24	123.3	22
3D6.0018565DDE	3	B	10	364.3	30.9	9	329	29.5	178.5	25.2	129.2	22.5	Blodig gattfinne/spor
3D6.0018566128	7	B	2	270.7	28.6		250	27.5	147.5	23.9	119.1	22
3D6.0018565E28	13	B	10	321.3	30		304.5	29.3	200	25.5	136	22.7		skjellt.skrap	p	side
3D6.0018566109	24	B	2	251	27.4		238	26.2	148.5	22.8	113	21	slitt ryggfinne
3D6.0018567897	1	B	2	356.6	30.7		314	29	190.5	24.9	149.9	23.1
3D6.0018565DAE	8	B	10	329.4	31.3		316	30.1	170.5	25.5	136	23.1		mangei	karet	har	blodige	bukf.
3D6.0018565D64	13	B	6	321.1	30.1	13	288	28.8	172.5	24.8	116.6	22		slitthalef.blod
3D6.0018565DB1	7	B	10	417.8	32.5		411	31.6	242	27.4	163.7	23.7		blod	bukf
3D6.0018565E7A	6	B	6	439.7	32.4		409	31	229.5	26.2	131.5	22.6
3D6.001856785C	4	B	2	366.7	31		346	29.9	216	26.3	157.3	23.7
3D6.0018565DC9	15	B	6	322	30		300.5	29	182.5	24.8	124.1	22
3D6.0018565DD8	6	B	10	370.9	31.5		350.5	30.5	211	26	120.4	22.2		slittv.bukf.
3D6.0018565DB9	9	B	6	329.8	29.9		318	29.4	181.5	24.7	114.7	21.3	Sår v.side
3D6.0018565E3D	8	B	6	291.2	30.5		318.5	30	195.5	25.9	119.1	22.2	Blodig spor
3D6.0018565E81	10	B	10	298.5	29.6		292	29	176	24.8	121.6	22
3D6.00185678A9	0	B	10	242.7	28		286	28	170.5	23.7	112.5	20.9	Stort sår v.side.	rdmeflekkpmage
3D6.001856789C	4	B	6	337.3	29.5		317.5	28.5	188	24.3	108	21
3D6.0018565DD4	22	B	2	282.2	28.8	20	270	27.9	202	24.9	149	22.8	Sår spor
3D6.0018565E60	19	B	10	270.1	28.6		223.5	27	132	23.5	131.5	22.5
3D6.0018565DA2	2	B	2	325.5	30.5	23	289	29	189.5	25.4	130.7	23
3D6.0018565DB6	12	B	10	310.2	29.8		304.5	28.5	148.5	24	151.7	23
3D6.00185678A4	6	B	6	349.3	32		357	31.3	200	26	129.7	22.8
3D6.0018565DAD	17	B	10	366.4	31.8		341.5	30.5	200.5	26.3	163.6	24		rdfl	p	buk,	rde	fin
3D6.001856612A	20	B	2	379.1	31.8		347	30.4	213.5	26	151.1	23.6		slittryggf.
3D6.0018565E1F	10	B	6	379.7	31.5		360	30.4	209.5	25.7	123.9	22.3
3D6.0018566149	17	B	10	259.6	30.5		314.5	29.1	207.5	25.6	152.1	23	blodig buk og gattfinne.	skadet	bukf	v	side
3D6.0018565E89	7	B	2	357.8	31		324	29.5	208.5	25.6	159.4	23.7
3D6.0018565DCD	8	B	2	311.6	29.5		277	28.4	164	24.3	160	23.6
3D6.0018565E02	14	B	6	446.6	32.3		432	31	249	26.2	130.2	22
3D6.0018565E2C	21	B	2	286.4	29.3		283.5	28.6	196	25.4	131	22.5
3D6.0018565DDC	19	B	10	393	32.3		356.5	31	224.5	26.8	149.7	23.4
3D6.0018567883	20	B	2	259.8	29		268	28	163	24.5	118.1	22
3D6.0018565DB2	4	B	6	262.6	28.3		225	26.4	120	23	120.1	22.1
3D6.00185660EB	9	B	2	338.2	30.9		314	29.7	223	26.5	154.8	23.8
3D6.0018565D9E	12	B	6	322.7	30.7	27 skinnp92	307	29.4	190	25.4	113.2	21.9
3D6.001856786B	20	B	6	460.5	33.8	31	467	33	283.5	28.4	178.5	24.5	blodig gatt
3D6.0018566131	18	B	6	460.4	33.8	skinnp93	457	32.5	262	27.6	158.2	23.8
3D6.0018565DF0	16	B	10	290.7	29.3	skinnp94	276.5	28.5	178	25	129.5	22.5	blodig bukfinne slitt spor
3D6.0018565DA5	12	B	2	239.9	27.7		221.5	26.4	126.5	23.2	129.1	22.4
3D6.0018565E4F	4	B	6	447.9	33.4	skinnp95	415	31.7	230.5	26.4	136.9	22.4	begynnende sår v.side hale	blodigbukf.
3D6.0018567879	22	B	2	331.8	29.4	34 skinnp96	310	28.2	205	25	149.4	22.5	Slitt ryggfinne
3D6.001856789B	3	B	6	496.1	34.3		469	32.5	273	27.5	147.9	23	Blodig buk
3D6.0018565E0D	15	B	10	318.3	30.7	37 skinnp97	321	29.7	177.5	25.2	132.8	22.4	blodig v.bukfinne
3D6.0018567876	14	B	10	371.6	32.4		339	31	181.5	25.5	123	22.8
3D6.0018565D87	5	B	10	384.1	32	43 skinnp98	356	30	204.5	25.6	153.1	23	slitt ryggfinne	slittryggf.
3D6.00185660F7	12	B	10	323.6	29.7		292	28	189.5	24.8	119.2	21.4	V.bufinne slitt	bloibukskinnialleigruppa
3D6.00185660FC	11	B	2	257.7	28.3	44 skinnp99	239	27	162.5	23.9	111.1	21.3
3D6.001856785D	15	B	2	328.3	30.8	skinnp100	298.5	29.5	184	25.3	123	22.4
3D6.001856611A	17	B	2	333.6	30.3		313	28.6	176	24.3	144.8	22.5
3D6.00185660E6	8	B	6	364.5	30.6		356.5	30	210.5	25.4	125.3	21.9
3D6.001856789F	8	B	10	382.1	31.8		355.5	30.5	219	26.5	131.4	22.2
3D6.0018566125	10	B	6	372.7	31		365.5	30.1	211	25.4	127.8	22.3	splittet brystfinner og halefinne
3D6.0018565D7B	22	B	2	307	30		313	29.3	158.5	24.4	132.7	22.7
3D6.0018565D9C	30	B	10	328.1	31		348	30	158	24.5	150.2	23.5	splittet rygfinne og halefinne, blodig gatfinne
3D6.0018565D8A	19	B	2	327.2	30.7		309	29	193	24.8	126.5	22.4	mops	mopsehode
3D6.001856612C	11	B	6	300.8	30		312.5	29.5	193	25.2	119.1	21.8	sår v.side
3D6.0018565E1B	15	B	2	323.3	30.4		313.5	29.8	211.5	26.2	139	23
3D6.0018566112	15	B	10	375.5	32		363	31	226.5	27.4	159.2	24	blodig hø. bukfinne	srbukf.
3D6.0018565D9D	12	B	2	264.3	28.5		264	27.3	153.5	24	132.8	22.2
3D6.0018565DEF	19	B	10	382.2	32.6		369.5	31.7	250	28	161.3	24.5	blodig gattfinne
3D6.0018566144	7	B	10	345.2	30		320	28.8	258	26	162.6	23
3D6.0018566117	12	B	2	242.8	27		226	26.2	151.5	23.1	114.7	21.3	litt blodig gatt
3D6.001856610B	22	B	2	269.2	28		246	26.6	163.5	24	134.3	22.4
3D6.0018567862	9	B	10	323.7	29.9		302	28.8	175	24.5	108.5	21
3D6.0018565DA8	6	B	10	307.8	29.4		294	28.3	173.5	24	117.3	21.2
3D6.001856789D	5	C	3	326.2	31		339	30.4	195.5	25.7	136.8	23.5
3D6.00185678B1	8	C	11	363	31.4		332	30.2	204.5	25.8	131	22.5		blod	gattf.
3D6.0018565E40	10	C	7	384.6	31.7	3	373	30.7	221.5	26.3	142.2	23
3D6.00185678AF	30	C	3	382.3	32		360	30.5	194	25.4	127.1	22.4
3D6.0018565E1E	9	C	11	368.2	30.5	5	353	30	184.5	25	162.3	23.5		blod	gattf.
3D6.0018565DFA	8	C	11	300.9	29		284	28.2	194	25	120.6	21.8
3D6.0018566143	9	C	7	430.4	33.2		412	32	217.5	26.5	130.2	22.7
3D6.0018565D81	13	C	11	333	30.2		319	29.4	208	25.8	128.9	22.4
3D6.001856611F	11	C	3	419.9	32.3		387.5	30.8	215	26.3	158.5	23.5
3D6.0018568261	6	C	7	297.6	29.9	12	337	30	194	25.2	144.3	23	stort sår h. side	skjelltap
3D6.0018566103	11	C	7	428.3	33		424.5	31.7	255	27.4	171.5	24.1
3D6.0018565E50	7	C	7	350.4	30.3		330.5	28.8	157.5	23.6	114.7	21.7		srpbuk
3D6.0018565DB4	12	C	11	320	30	15	294.5	29	162	24.5	138.2	23
3D6.00185678AC	7	C	11	268.5	27.4		252	26.3	138.5	22.5	132.1	21.4		slittryggf
3D6.0018565E00	13	C	3	364.7	30.9	17	358.5	30.5	222	26.2	149	23.2
3D6.001856826E	2	C	3	290.6	29.5		265	28	140	23.3	103.3	21.3
3D6.0018568240	8	C	11	351.2	31.2		331.5	30	194.5	26	150.8	23.5
3D6.0018565E3F	16	C	7	291.4	29		273.5	27.6	183.5	24.5	122.1	21.5
3D6.0018565E7E	10	C	3	293.7	28.5	19	292	27.5	164	23.5	128.9	21.5
3D6.0018565DD7	8	C	3	320.2	30.8		316.5	29.4	201	25.4	120.6	22.2
3D6.00185660FE	14	C	3	388.7	31.2		354	29.8	191	25.2	132	22.1
3D6.0018565DD9	7	C	7	447	33.8		454.5	32.5	250.5	27.5	153	24
3D6.0018565E44	4	C	7	373.8	31.7		370.5	30.5	199	25.5	143.4	23.3
3D6.0018565D8F	10	C	3	339.7	30		323	29.2	186	25	158	23.5
3D6.00185660E9	15	C	3	351.2	30.9		331.5	29.7	189.5	25.2	120.7	21.9
3D6.00185660ED	11	C	7	324.2	30		347	29.5	200	24.6	116.9	21.6
3D6.0018565E8B	22	C	11	386.2	31.5		345.5	30	181	24.9	136.6	22.5
3D6.00185678A0	32	C	7	349.3	31		354.5	30	175	24.5	135.2	22.6	blodig gattfinne
3D6.001856613F	32	C	3	409.9	32		378	30.5	206	26	157	23.8
3D6.0018567872	6	C	3	356.8	31.6		349	30.5	204.5	26.4	135.5	23
3D6.0018565DC1	7	C	7	355.5	30		337	28.8	155.5	23	103.9	20.7
3D6.0018565E83	5	C	3	222.1	26.9		241	26.5	133.5	22.5	112	21.2	Sår buk mellom b.finner, sår v.side bak.
3D6.0018565E2E	10	C	11	341.7	30.4		332.5	29.6	190	24.9	128.2	22	Sår spor	mye	skellt	p	karet
3D6.0018565D79	6	C	3	283.7	27.6		251	26.2	122.5	21.6	108	20.4
3D6.0018565DAA	11	C	7	450.8	32.8	skinnp101	408	31	231.5	26.2	141.3	22.7
3D6.0018565D6E	18	C	11	307.9	30.5		320	30	195.5	25.6	158.3	23.8
3D6.0018566133	16	C	3	356	31	29 skinnp102	336.5	29.5	202.5	25.4	135.1	22.5
3D6.0018565D8E	11	C	7	382.1	32.2	30	357	30.6	190	25.5	142.5	23.4
3D6.0018565DC6	7	C	11	300.7	29.8		295.5	28.6	172	24.3	120	22	Blodig analfinne	slittryggf.
3D6.0018565D80	12	C	7	272.8	28.9		267	28	164.5	24.3	114	21.7	splittet ryggfinne
3D6.0018565DC7	12	C	11	343	30.3		326	28.8	171	24.2	142.8	22.6	Slitt ryggfinne
3D6.0018566148	25	C	7	360.4	30.8	33 skinnp103	330.5	29.3	190	24.8	128.2	22.2	slitt ryggfinne
3D6.0018567890	17	C	11	337.5	31		324.5	29.8	186	25.3	140.2	23	blodig bukfinne	slittryggf.
3D6.0018565E58	13	C	11	332.5	29.6	36 skinnp104	309	28.5	161	24.1	124.1	21.9
3D6.0018568257	4	C	11	307.1	30.7		301.5	29.5	145	24.3	119.8	22.4
3D6.0018565E29	8	C	7	330.1	30.2	skinnp105	306.5	29	193.5	25	133.5	22.5
3D6.0018565E79	16	C	3	382.9	32.2	40 skinnp106	367	31	211.5	26.3	147	23.7	slitt ryggfinne, blodig bukfinner
3D6.0018567865	6	C	11	281.2	29		269	28	149	23.6	115.9	21.8	slitt rygg-og sporfinne	litt	blo	i	bukf.	blo	gattf.
3D6.0018567894	9	C	11	318.7	29.8	41 skinnp107	303	29	201.5	25.6	143.5	23	Slitt ryggfinne, splittet spor	slittryggf.
3D6.0018566141	10	C	3	447.6	33.1	skinnp108	408	31.4	248	27.3	156	23.5	Blodig bukfinne
3D6.00185660FF	11	C	3	275.5	28.9		298	28.2	160	23.6	117	21.2
3D6.001856613C	6	C	3	388.5	31.6		399.5	30.5	224.5	25.8	145	22.3	Blodig buk og gatt
3D6.00185678A7	14	C	11	263.4	28.7	skinnp109	242	27.3	126.5	22.9	117.9	21.8
3D6.0018567868	4	C	11	355.1	30		320	28.4	203.5	24.5	127.7	21.4	Splittet halefinne,skjelltap
3D6.0018565D94	16	C	3	285.7	29.5		272.5	28	149.5	23.5	119.4	22
3D6.0018565D99	9	C	7	344.7	30		328	28.5	201	24.6	118.6	21.4	Mops
3D6.001856611B	10	C	7	325	30.1		325.5	29.4	205.5	25.9	131.9	22.6
3D6.00185678B8	26	C	3	388	31.6		364	30.4	205	25.5	129.8	22.4
3D6.0018565E12	13	C	7	320.7	30		322	29.2	184.5	24.9	137.2	22.9	slitt spor, splittet ryggfinne	skjellt	i	hele	karet
3D6.0018567871	13	C	3	356.3	31.5		352.5	30.5	212	26	140.4	23	Slitt ryggfinne
3D6.0018565D69	14	C	7	279.8	29.9		302	29	173	24.5	121.1	22.2	slitt ryggfinne
3D6.0018565DF2	3	C	3	372.6	31.3		368	30.3	203	25.2	150	23	splittet brystfinner
3D6.00185678AA	15	C	7	406.1	32.7		412	31.6	242.5	27	151.6	23.3	splittet brystfinner
3D6.0018565DDA	18	C	11	372.2	31.4		348.5	30	205.5	25.6	122.4	22.3		slittryggf,	blod	gattf.
3D6.001856786E	14	C	7	285.6	29		278	27.9	165.5	23.7	115.9	21.2	splittet brystfinne
3D6.0018565D8D	7	C	7	334	29.8		321.5	28.3	168	23.6	122.7	21.4
3D6.0018565DE0	11	C	7	330	30		327	29	232	25.7	166.4	23.5	Splittet brystfinner
3D6.0018565E10	7	C	11	428	32.1		393.5	30.5	224	26	160.8	23.5
3D6.0018565E20	10	C	7	326.2	31		332	30.3	213	26.3	153.7	23.3	blodig H brystfinne
3D6.0018568237	5	C	11	311.9	30.5		299.5	29.5	165.5	24.9	125.6	22.8
3D6.0018565D8B	15	C	11	416.1	31.9		393	31	253	26.6	164.2	23.6		slittryggf,	blod	i	gattf.
3D6.0018567860	3	C	3	405.6	31.7		371.5	30.6	206.5	25.8	117.8	22
3D6.00185678B6	7	C	11	254.1	28		236.5	27	128	22.8	113.1	21.4
3D6.0018565E24	5	D	12	455.3	32.8	1	408	31.2	222	26.5	166.5	23.6
3D6.001856613E	12	D	4	417.9	32.4		422	32	262	27.4	152.8	23.3
3D6.0018565D86	6	D	12	381.3	30.7		335.5	29	161	24	121.5	21.7
3D6.00185660F5	18	D	4	424.4	33.7		422.5	32.5	256	28.4	156	24.4
3D6.0018565DCF	3	D	12	373.2	31	4	390	31	247	26.8	170.9	24	Sår bakpart	slittryggf	blod	bukf.
3D6.00185678A6	8	D	8	385.4	32		372	30.8	206	26.8	135.1	23
3D6.0018566105	2	D	12	377.2	31.4		379.5	31	217.5	26.3	127.8	22.3	Blodig gattfinne/spor	litt	blodige	bryst	og	bukf.
3D6.0018565E3E	11	D	8	321.1	30	8	316.5	29.4	179	24.5	114.5	21.4
3D6.0018565D77	9	D	8	393.4	32		352	30.6	198.5	26	133	23
3D6.0018565D62	15	D	12	365.1	30.6		340	29.5	184.5	24.5	116	21.5
3D6.00185678B3	11	D	12	320.4	30.2		289.5	28.7	158.5	24.3	122.7	22
3D6.0018566135	32	D	8	300.8	30.2		318	28.5	163	24	121.3	22
3D6.00185678AD	9	D	12	428.7	32.3		395	31.2	223.5	26.7	141.9	23		blodige	bukoggattf.
3D6.0018565E7B	12	D	8	412	33		390	31.9	230.5	27.7	164.7	24.4
3D6.0018565D78	15	D	12	421.3	32.5		415.5	31.6	241.5	26.9	148.3	23.1		sr	p	buk,	blodbukf.
3D6.0018565DD2	7	D	4	408.2	31.6	16	368	30.2	212	25.5	123	21.6
3D6.0018565D72	4	D	12	317.5	30.4		328.5	29.7	182	24.9	118.4	21.7	Sår hale h.side	blodiggattf.
3D6.0018566118	8	D	8	445.8	32.5		401.5	31	228.5	26.3	150.1	23
3D6.0018566100	11	D	8	387.8	31.9		246.5	30.3	213	26	139.6	22.9
3D6.0018565DAB	9	D	4	433.3	32.8	21	407.5	31.5	238	26.7	145.7	23.1
3D6.0018565D6C	10	D	4	380.2	30.9		340.5	29.2	171.5	24.6	147.1	23.2
3D6.001856613B	23	D	8	344.7	31.5	24	326	30	201.5	25.8	119	22
3D6.0018565E67	11	D	12	350.2	30		325.5	29	159	24.5	160.2	23.3
3D6.0018565E3B	12	D	8	362.8	30.3		332.5	29	160	24	129.9	22.1
3D6.0018565D92	16	D	12	333.6	32.8		329.5	30	190.5	25.3	117.6	21.7
3D6.0018565E25	25	D	8	350.2	30		329	29	210.5	25.3	126.1	21.9
3D6.0018565E4A	15	D	4	420.9	31.5		392	30.5	250.5	26.8	158	23.2
3D6.0018565E84	4	D	12	328.5	30.4		352.5	30	193.5	25.2	135.8	22.4	Sår begge sider bak.
3D6.0018565D8C	4	D	12	291.1	30		302.5	29.3	179	25.2	151.6	23.4
3D6.0018568223	17	D	12	366.1	31.5		359	30.5	222	26.3	128.7	22.5
3D6.0018566137	29	D	8	338.5	30.5		310	29.3	153.5	24	113.4	21.9	Slitt spor
3D6.0018566116	15	D	4	356.3	30.2	25 skinnp110	325	28.6	155.5	24.6	131	22
3D6.001856788D	14	D	12	355.3	31.3	26 skinnp111	324	30	184.5	25.4	127.8	22
3D6.001856789A	14	D	4	353.8	31.4	skinnp112	360	30.6	217.5	25.9	122.4	21.8
3D6.0018565DFC	8	D	4	374.1	32.2	28 skinnp113	397	32	247	27.8	153.7	23.8	blodig buk, sår hale, slitt spor
3D6.00185678B4	7	D	8	323.5	30.3	skinnp114	360	30	188.5	25	121.3	21.7	Blodig analfinne og slitt spor
3D6.0018565DA9	7	D	4	327.9	30.6		319	29.5	180	25	116.4	21.5	Blodig ryggf og analfinne
3D6.0018565E49	23	D	8	359.7	30.9	skinnp115	346	29.4	153	24	140.3	23	slittryggf.
3D6.0018565D95	9	D	12	353.2	32	skinnp116	384.5	31.8	199	26.5	133	22.8	Stort sår h.side bak
3D6.0018565DDF	9	D	12	362.5	31.2	skinnp117	361	30	196	25.5	140.5	22.8	Slipp spor
3D6.001856786D	8	D	8	297.7	29.4		288	28.3	154.5	23.7	123	22	petekkier buk	sr	p	buk
3D6.0018567869	27	D	8	382.9	31.5	skinnp118	369	30	180	24.6	122.3	22	slitt ryggfinne og gattfinne, begynnende sår buk
3D6.0018565DC4	44	D	8	376.2	30.8	38	362	29.3	196.5	24.7	125.4	22	slitt ryggfinne,skadet spor	slittryggf,blodgattf.
3D6.0018565DE2	21	D	8	394.2	31.2	39	378	30	226.5	25.8	137.1	22.3	Blodig gattfinne	splittryggf
3D6.001856789E	10	D	12	377.4	31.6		338.5	30.3	211.5	25.9	129.2	22.4
3D6.0018565D6F	10	D	8	404.9	32.5		380.5	31.1	211.5	26.5	138.7	23.1	skjelltap
3D6.0018565DB7	20	D	8	373.6	31.6		372.5	30.5	199.5	25.7	139.3	23	Litt blodig buk og gattfinne.
3D6.0018566113	7	D	4	419.6	32.5		413	31.5	249	27	153.5	23.4	Begynnende sår mellom brystfinnerbuk
3D6.0018565D97	6	D	4	300.3	29.9		330	29.8	179	24.8	104.2	21	Stort sår mellom buk og gattfinne, løs på risten, blodig gatt
3D6.00185660FD	7	D	12	405.2	32.2	47	382	30.8	203	25.8	118.2	22	slitt spor	slitthalef
3D6.0018567863	4	D	4	375.1	31		351.5	29.8	216.5	26	144.6	22.7	splittet ryggfinne
3D6.0018567881	9	D	8	323.1	30.3		322.5	29.4	179.5	25.6	123.1	21.8		bldn	i	finner	(gjelde	hele	karet)
3D6.0018566114	18	D	8	227.3	29.9		324.5	28.8	167.5	24	124.8	21.9	slitt spor
3D6.0018565E35	10	D	8	309.8	30		323	29.3	202.5	25.5	130.6	22.5	Splitta: ryggfinne, halefinne, brystfinne, gatfinne
3D6.0018566129	15	D	8	402.4	32		385	30.6	216.5	26	157.4	23.5
3D6.001856612D	19	D	4	439.6	31.9		412.5	30.8	237	26.3	140	22.2	Splittet hale
3D6.0018565DB8	7	D	4	358.3	31.5		347.5	30.4	214.5	26.5	149.7	23.1	splittet ryggfinne og brystfinner, begynnende sår mellom brystfinner
3D6.001856787B	31	D	4	457.4	33.5		444.5	32.3	246.5	27.3	152.6	23.5	splittet brysfinner
3D6.0018565DD0	11	D	8	338.2	30.6		333.5	29.5	198	25.4	140.2	22.5	slitt ryggfinne, splittet brystfinne
3D6.0018565DEA	10	D	12	334.2	30		310	28.9	202.5	25	126.1	21.7
3D6.0018565DD1	9	D	4	379.7	32.4		383.5	30.5	250	27.6	151.5	23.5	splittet brystfinner
3D6.0018567874	18	D	12	337.4	31.5		322	29.8	181	25.3	139.8	22.8
3D6.0018567857	7	D	4	338.8	30		331.5	29	214	25.4	134.4	22
3D6.0018565E85	4	D	4	318	29.8		319.5	29.2	203.5	25.3	120.4	21.6	sår h.side bak
3D6.0018565E0A	22	D	4	490.5	33.7		445.5	32.5	269.5	28	157.4	24	blodig bukfinne
3D6.0018565D7F	13	D	8	322.8	29.9		322	29	195.5	25	142.4	22.5	blodig bukfinne, slitt spor og ryggfinne	slittryggf
3D6.0018566136	8	D	12	331.6	31		341.5	30.4	215	26.3	142.5	23	slitt spor
3D6.0018566130	8	D	4	479.3	33.8		454	32.5	270	28	154.1	23.5	små punkt blodninger bak
3D6.00185678A8	20	D	12	346.5	31.3		350	30.7	225	26.5	138	22.5	splittet brystfinne
3D6.0018565E0B	21	D	4	479.2	34		448	32.4	266.5	27.6	153.8	24
3D6.0018565D88	16	D	12	298.8	30.4		302	29.5	175	24.8	104.2	21.2		splitt	halef	og	ryggf.
HEX Tag ID	Lus	diett	kar	Vekt T3	Lengde T3	Prøve nummer	vekt T2	Lengde T2	Vekt T1	Lengde T1	Vekt T0	Lengde T0	Merknad T3	Merknad T0-T2
