# Supplementary material for: Inclusion of photoautotrophic cultivated diatom biomass in salmon feed can deter lice
Source: PLoS One. 2021 Jul 29;16(7):e0255370. doi: 10.1371/journal.pone.0255370 (PMC8321285; doi:10.1371/journal.pone.0255370)
Supplement: S2 File — (XLS) [file pone.0255370.s003.xls]

## Sheet: SUM
		ALL DATA
		A1	A2	A3	A4	A5	B1	B2	B3	B4	B5	C1	C2	C3	C4	C5	D1	D2	D3	D4	D5
	TAG	88.4081	87.478	88.7829	87.0427	86.8287	87.6051	87.5703	91.2681	87.9352	88.1548	76.1667	76.3262	81.0835	76.6656	76.1624	92.9448	92.9155	93.2981	92.7919	92.75
	WE	0.93831	1.19926	1.03411	1.19588	1.36915	1.30896	1.28412	1.04684	1.36141	1.39922	12.928	12.931	9.62053	12.4903	13.3065	1.12814	1.06406	1.15716	1.23929	1.23787
	DAG	5.69415	5.96098	5.46112	6.10628	6.44956	5.86813	5.76179	4.55645	5.53164	5.87798	5.46179	5.52097	4.38742	5.11437	5.45188	3.26841	3.50284	3.15603	3.85279	3.64907
	FFA	4.95945	5.36177	4.72187	5.65515	5.35259	5.21782	5.3838	3.12865	5.17177	4.568	5.44352	5.22178	4.90858	5.72975	5.07921	2.65867	2.51755	2.38867	2.11602	2.36305
		RELATIVE CONTENT OF LIPID CLASSES AND STANDARD DEVIATIONS (n=5)
		A		B		C		D
		AVERAGE	STDEV	AVERAGE	STDEV	AVERAGE	STDEV	AVERAGE	STDEV
	TAG	87.7081	0.853559	88.5067	1.56248	77.2809	2.13553	92.9401	0.216165
	WE	1.14734	0.166407	1.28011	0.137895	12.2553	1.50095	1.1653	0.074897
	DAG	5.93442	0.379919	5.5192	0.555961	5.18729	0.474818	3.48583	0.281797
	FFA	5.21017	0.368296	4.69401	0.927989	5.27657	0.320394	2.40879	0.201547

## Sheet: FEED A
LIPID	FEED A - 0,05 MG/ML									LIPID	FEED A - 1 MG/ML
	A1 LOW		A2 LOW		A3 LOW		A4 LOW		A5 LOW	A1		A2		A3		A4		A5			Lipid	RT	x2	x
TAG	50818.9		49975.5		54824.9		49206.5		44440	-	-	-	-	-	-	-	-	-			WE	3.54221	2000000	356494
WE										4641.44		5981.83		5632.04		5882.21		6026.25			TAG	6.33	-2000000	1000000
DAG										63961.2		66203.2		66489.9		66900.9		63388.4			DAG	8.8	-838620	926897
FFA										10273.9		11010.8		10634.4		11465.5		9695.93			FFA	9.5	-3476	159726
	FEED A - 0,05 MG/ML									LIPID	FEED A - 1 MG/ML
TAG	-50818.9		-49975.5		-54824.9		-49206.5		-44440
WE										-4641.44		-5981.83		-5632.04		-5882.21		-6026.25
DAG										-63961.2		-66203.2		-66489.9		-66900.9		-63388.4
FFA										-10273.9		-11010.8		-10634.4		-11465.5		-9695.93
	FEED A - 0,05 MG/ML									LIPID	FEED A - 1 MG/ML
TAG	593448496000		600196240000		561401040000		606347840000		644479840000
WE										164219492036		174942612036		172144292036		174145652036		175297972036
DAG										6.44582e+11		6.37061e+11		6.36099e+11		6.3472e+11		6.46503e+11
FFA										2.53695e+10		2.53593e+10		2.53645e+10		2.5353e+10		2.53776e+10
	FEED A - 0,05 MG/ML									LIPID	FEED A - 1 MG/ML
TAG	770356		774723		749267		778683		802795
WE										405240		418261		414903		417308		418686
DAG										802858		798161		797558		796693		804054
FFA										159278		159246		159262		159226		159303
	FEED A - 0,05 MG/ML									LIPID	FEED A - 1 MG/ML
TAG	0.057411		0.0563192		0.0626832		0.0553291		0.0493012
WE										0.0121865		0.0154419		0.0146022		0.0152034		0.015548
DAG										0.073954		0.0767547		0.0771141		0.0776297		0.0732411
FFA										0.064412		0.0690392		0.0666755		0.0718945		0.0607839
	Corrected for dilution and placed in a single table
	A1	A2	A3	A4	A5
TAG	1.14822	1.12638	1.25366	1.10658	0.986025
WE	0.0121865	0.0154419	0.0146022	0.0152034	0.015548
DAG	0.073954	0.0767547	0.0771141	0.0776297	0.0732411
FFA	0.064412	0.0690392	0.0666755	0.0718945	0.0607839
SUM	1.29877	1.28762	1.41206	1.27131	1.1356
	Relative amounts as percentage
	A1	A2	A3	A4	A5
TAG	88.4081	87.478	88.7829	87.0427	86.8287
WE	0.93831	1.19926	1.03411	1.19588	1.36915
DAG	5.69415	5.96098	5.46112	6.10628	6.44956
FFA	4.95945	5.36177	4.72187	5.65515	5.35259
SUM	100	100	100	100	100

## Sheet: FEED B
LIPID	FEED B - 0,05 MG/ML									LIPID	FEED B - 1 MG/ML
	B1 LOW		B2 LOW		B3 LOW		B4 LOW		B5 LOW	B1		B2		B3		B4		B5			Lipid	RT	x2	x
TAG	50092.5		50089.4		64963		52496.2		51245.8												WE	3.54221	2000000	356494
WE										6585.41		6452.15		6895.7		7260.15		7237.07			TAG	6.33	-2000000	1000000
DAG										65322		64243.1		66099.3		64787.8		66639			DAG	8.8	-838620	926897
FFA										10728.8		11073.1		8394.16		11180.7		9582.77			FFA	9.5	-3476	159726
	FEED A - 0,05 MG/ML									LIPID	FEED A - 1 MG/ML
TAG	-50092.5		-50089.4		-64963		-52496.2		-51245.8
WE										-6585.41		-6452.15		-6895.7		-7260.15		-7237.07
DAG										-65322		-64243.1		-66099.3		-64787.8		-66639
FFA										-10728.8		-11073.1		-8394.16		-11180.7		-9582.77
	FEED A - 0,05 MG/ML									LIPID	FEED A - 1 MG/ML
TAG	599259760000		599285040000		480296080000		580030720000		590033200000
WE										179771252036		178705172036		182253572036		185169172036		184984532036
DAG										6.40017e+11		6.43636e+11		6.37409e+11		641808836989		6.35599e+11
FFA										25363222536		2.53584e+10		2.53957e+10		2.53569e+10		2.53792e+10
	FEED A - 0,05 MG/ML									LIPID	FEED A - 1 MG/ML
TAG	774119		774135		693034		761597		768136
WE										423994		422735		426912		430313		430098
DAG										800010		802269		798379		801130		797245
FFA										159258		159243		159360		159239		159308
	FEED A - 0,05 MG/ML									LIPID	FEED A - 1 MG/ML
TAG	0.0564703		0.0564662		0.0767415		0.0596006		0.057966
WE										0.0168751		0.0165603		0.0176044		0.0184547		0.0184011
DAG										0.075652		0.0743052		0.0766246		0.0749847		0.0773011
FFA										0.0672682		0.0694306		0.0526137		0.0701063		0.0600736
	Corrected for dilution and placed in a single table
	B1	B2	B3	B4	B5
TAG	1.12941	1.12932	1.53483	1.19201	1.15932
WE	0.0168751	0.0165603	0.0176044	0.0184547	0.0184011
DAG	0.075652	0.0743052	0.0766246	0.0749847	0.0773011
FFA	0.0672682	0.0694306	0.0526137	0.0701063	0.0600736
SUM	1.2892	1.28962	1.68167	1.35556	1.31509
	Relative amounts as percentage
	B1	B2	B3	B4	B5
TAG	87.6051	87.5703	91.2681	87.9352	88.1548
WE	1.30896	1.28412	1.04684	1.36141	1.39922
DAG	5.86813	5.76179	4.55645	5.53164	5.87798
FFA	5.21782	5.3838	3.12865	5.17177	4.568
SUM	100	100	100	100	100

## Sheet: FEED C
LIPID	FEED C - 0,05 MG/ML									LIPID	FEED C - 1 MG/ML
	C1 LOW		C2 LOW		C3 LOW		C4 LOW		C5 LOW	C1		C2		C3		C4		C5			Lipid	RT	x2	x
TAG	44591.3		43741		66377.7		45930.4		44488.7												WE	3.54221	2000000	356494
WE										116340		112365		136580		115026		120989			TAG	6.33	-2000000	1000000
DAG										61563.4		60827		72940.3		59367.7		61314.4			DAG	8.8	-838620	926897
FFA										11281.5		10569.6		15206.4		12195.6		10501			FFA	9.5	-3476	159726
	FEED A - 0,05 MG/ML									LIPID	FEED A - 1 MG/ML
TAG	-44591.3		-43741		-66377.7		-45930.4		-44488.7
WE										-116340		-112365		-136580		-115026		-120989
DAG										-61563.4		-60827		-72940.3		-59367.7		-61314.4
FFA										-11281.5		-10569.6		-15206.4		-12195.6		-10501
	FEED A - 0,05 MG/ML									LIPID	FEED A - 1 MG/ML
TAG	643269440000		650071920000		468978720000		632556640000		644090800000
WE										1057807812036		1026004292036		1219730692036		1047296932036		1095000532036
DAG										652624854577		6.55095e+11		6.14461e+11		659990286313		6.5346e+11
FFA										2.53555e+10		2.53654e+10		2.5301e+10		2.53428e+10		2.53664e+10
	FEED A - 0,05 MG/ML									LIPID	FEED A - 1 MG/ML
TAG	802041		806270		684820		795334		802553
WE										1.0285e+06		1.01292e+06		1.10441e+06		1.02338e+06		1.04642e+06
DAG										807852		809379		783876		812398		808369
FFA										159234		159265		159063		159194		159268
	FEED A - 0,05 MG/ML									LIPID	FEED A - 1 MG/ML
TAG	0.0494898		0.0484324		0.0787949		0.0511664		0.0493618
WE										0.168001		0.164106		0.18698		0.16672		0.172482
DAG										0.0709767		0.070066		0.0852718		0.0682664		0.0706686
FFA										0.0707393		0.066269		0.0954009		0.0764804		0.065838
	Corrected for dilution and placed in a single table
	C1	C2	C3	C4	C5
TAG	0.989796	0.968648	1.5759	1.02333	0.987237
WE	0.168001	0.164106	0.18698	0.16672	0.172482
DAG	0.0709767	0.070066	0.0852718	0.0682664	0.0706686
FFA	0.0707393	0.066269	0.0954009	0.0764804	0.065838
SUM	1.29951	1.26909	1.94355	1.3348	1.29623
	Relative amounts as percentage
	C1	C2	C3	C4	C5
TAG	76.1667	76.3262	81.0835	76.6656	76.1624
WE	12.928	12.931	9.62053	12.4903	13.3065
DAG	5.46179	5.52097	4.38742	5.11437	5.45188
FFA	5.44352	5.22178	4.90858	5.72975	5.07921
SUM	100	100	100	100	100

## Sheet: FEED D
LIPID	FEED D - 0,05 MG/ML									LIPID	FEED D - 1 MG/ML
	D1 LOW		D2 LOW		D3 LOW		D4 LOW		D5 LOW	D1		D2		D3		D4		D5			Lipid	RT	x2	x
TAG	57497		56705.2		60513.2		55077.7		57613.9												WE	3.54221	2000000	356494
WE										6254.1		5770.55		6839.21		6567.83		6951.68			TAG	6.33	-2000000	1000000
DAG										41387.4		43545.6		42265		46211.1		46167.5			DAG	8.8	-838620	926897
FFA										6051.97		5639.95		5756.25		4588.05		5403.75			FFA	9.5	-3476	159726
	FEED A - 0,05 MG/ML									LIPID	FEED A - 1 MG/ML
TAG	-57497		-56705.2		-60513.2		-55077.7		-57613.9
WE										-6254.1		-5770.55		-6839.21		-6567.83		-6951.68
DAG										-41387.4		-43545.6		-42265		-46211.1		-46167.5
FFA										-6051.97		-5639.95		-5756.25		-4588.05		-5403.75
	FEED A - 0,05 MG/ML									LIPID	FEED A - 1 MG/ML
TAG	540023920000		546358320000		515894800000		559378160000		539088960000
WE										177120772036		173252372036		181801652036		179630612036		182701412036
DAG										7.20305e+11		7.13065e+11		7.17361e+11		7.04124e+11		704270093209
FFA										2.54282e+10		2.5434e+10		25432360176		2.54486e+10		25437261336
	FEED A - 0,05 MG/ML									LIPID	FEED A - 1 MG/ML
TAG	734863		739161		718258		747916		734227
WE										420857		416236		426382		423829		427436
DAG										848708		844432		846972		839121		839208
FFA										159462		159480		159475		159526		159491
	FEED A - 0,05 MG/ML									LIPID	FEED A - 1 MG/ML
TAG	0.0662842		0.0652099		0.0704355		0.063021		0.0664433
WE										0.0160908		0.0149355		0.017472		0.0168336		0.0177355
DAG										0.0466178		0.0491672		0.0476529		0.0523337		0.0522817
FFA										0.037921		0.0353373		0.0360666		0.0287425		0.0338563
	Corrected for dilution and placed in a single table
	D1	D2	D3	D4	D5
TAG	1.32568	1.3042	1.40871	1.26042	1.32887
WE	0.0160908	0.0149355	0.017472	0.0168336	0.0177355
DAG	0.0466178	0.0491672	0.0476529	0.0523337	0.0522817
FFA	0.037921	0.0353373	0.0360666	0.0287425	0.0338563
SUM	1.42631	1.40364	1.5099	1.35833	1.43274
	Relative amounts as percentage
	D1	D2	D3	D4	D5
TAG	92.9448	92.9155	93.2981	92.7919	92.75
WE	1.12814	1.06406	1.15716	1.23929	1.23787
DAG	3.26841	3.50284	3.15603	3.85279	3.64907
FFA	2.65867	2.51755	2.38867	2.11602	2.36305
SUM	100	100	100	100	100
