# Supplementary material for: Inclusion of photoautotrophic cultivated diatom biomass in salmon feed can deter lice
Source: PLoS One. 2021 Jul 29;16(7):e0255370. doi: 10.1371/journal.pone.0255370 (PMC8321285; doi:10.1371/journal.pone.0255370)
Supplement: S3 File — (XLSX) [file pone.0255370.s004.xlsx]

## Sheet: Summed up
		Relative fatty acid content of salmon feeds, data shown are averages of replicates ± SD, n=5
		FEED	A		B		C		D
			%	±	%	±	%	±	%	±
		C12:0	0	0	0	0	0	0	0	0
		C14:0	5.70498	0.0343657	5.67742	0.0342008	6.45046	0.166562	2.40889	0.0393794
		C14:1	0.281744	0.00182471	0.280804	0.00166743	0.29321	0.00598659	0	0
		C16:0	13.106	0.0283728	13.1842	0.017375	12.9367	0.0900246	8.48143	0.0398226
		C16:1n-7	6.39456	0.0185411	6.29662	0.03123	6.06928	0.0228204	2.81066	0.0329367
		C16:2n-4	0.431705	0.00782189	0.415468	0.00495082	0.408793	0.00378611	0.179975	0.00492186
		C16:3n-4	0.283499	0.00218036	0.249176	0.00312359	0.246121	0.00621559	0	0
		C18:0	1.72713	0.00495882	1.73345	0.00086721	1.69331	0.00932681	1.60459	0.0472086
		C18:1n-9	13.0075	0.0130377	12.9216	0.0125254	12.9895	0.0882502	37.6483	0.225699
		C18:1n-7	2.74291	0.0226013	2.72726	0.00693719	2.59633	0.0256049	3.0093	0.0429119
		C18:2n-6	4.17273	0.0443788	4.77632	0.146518	4.9202	0.0559191	14.2524	0.0980623
		C18:3n-6	0	0	0	0	0	0	0	0
		C18:3n-4	0	0	0	0	0	0	0	0
		C18:3n-3	1.279	0.00879582	1.31537	0.010841	1.4661	0.0259553	6.80262	0.041419
		C20:0	0.177468	0.00448601	0.168289	0.00630031	0.1677	0.00843621	0.35099	0.0030232
		C18:4n-3	3.44145	0.0227616	3.3666	0.0171014	6.70129	3.7288	1.43201	0.0251288
		C20:1n-9	11.5715	0.0542276	11.4747	0.0384018	8.08709	3.77753	5.45911	0.0558837
		C20:2n-6	0.286759	0.0056367	0.292308	0.00310754	0.274724	0.00552605	0.194945	0.0437914
		C20:3n-6	0	0	0	0	0	0	0	0
		C20:4n-6	0.393574	0.00587785	0.399635	0.00555697	0.418293	0.00702851	0.178491	0.00864007
		C20:3n-3	0	0	0	0	0	0	0.205214	0.0053248
		C22:1n-11	14.4855	0.0656054	14.328	0.0449333	13.4778	0.106737	5.9346	0.0793885
		C22:1n-9	1.85464	0.0258193	1.84485	0.0226772	1.87398	0.0752764	0.881172	0.0160354
		C20:5n-3	7.27979	0.0497376	7.14639	0.0284282	7.58899	0.0467189	3.12072	0.0486973
		C22:4n-6	0.328209	0.00436415	0.326312	0.00325619	0.334722	0.00647247	0.0296951	0.0664004
		C24:1n-9	0.894234	0.00639841	0.906916	0.0041649	0.892899	0.0177995	0.497567	0.00302303
		C22:5n-3	0.776625	0.0182619	0.793159	0.0094913	0.761084	0.02995	0.285209	0.0562442
		C22:6n-3	9.37855	0.0646754	9.37511	0.0281398	9.3513	0.058896	4.23215	0.0710239
		Σ SFA	20.7155	0.0450636	20.7633	0.0388848	21.2482	0.189751	12.8459	0.0733101
		Σ MUFA	43.1025	0.0809792	42.6727	0.0634521	44.8944	3.73234	52.2136	0.247116
		Σ PUFA	36.1819	0.110132	36.564	0.157592	33.8574	3.77892	34.9405	0.177448
		EPA + DHA	16.6583	0.0815888	16.5215	0.0400001	16.9403	0.0751758	7.35287	0.0861151

## Sheet: Calculations
	A					B					C					D
	1	2	3	4	5	1	2	3	4	5	1	2	3	4	5	1	2	3	4	5
C12:0	0	0	0	0	0	0	0	0	0	0	0	0	0	0	0	0	0	0	0	0
C14:0	97.8503	108.048	109.868	108.641	101.707	110.124	111.948	116.158	100.092	115.067	120.084	124.186	126.341	108.969	122.696	53.0932	51.2375	47.1499	47.9295	45.8996
C14:1	4.15717	4.55404	4.64288	4.62343	4.32736	4.68867	4.76344	4.85668	4.27207	4.91348	4.72672	4.959	4.88563	4.12046	4.83451	0	0	0	0	0
C16:0	247.996	269.957	275.537	270.426	255.607	278.899	282.786	292.64	254.402	294.523	267.708	274.695	268.606	236.89	271.523	199.992	197.99	181.221	186.339	177.364
C16:1n-7	106.387	115.343	117.931	115.911	109.559	117.872	119.041	122.572	106.08	122.753	111.347	113.224	109.198	97.0328	112.682	58.9293	57.4831	52.5832	53.9909	51.3597
C17:0	27.7584	28.0137	29.9285	29.5739	28.3542	29.5457	30.5323	30.221	27.6585	29.4646	28.854	30.8026	26.9302	25.4375	30.9709	28.092	29.202	27.3185	27.2183	28.0162
C16:2n-4	7.31982	7.88842	7.93571	7.764	7.23965	7.70394	7.93944	8.01692	6.94074	8.228	7.52072	7.5996	7.28708	6.59868	7.59121	3.80478	3.64508	3.48989	3.40098	3.22624
C16:3n-4	4.65369	5.12135	5.25572	5.19212	4.83924	4.69957	4.60039	4.88831	4.20336	4.89138	4.40669	4.56611	4.53355	4.06484	4.44608	0	0	0	0	0
C18:0	32.5015	35.5185	36.0693	35.4963	33.5253	36.5632	37.0342	38.3128	33.2316	38.5363	34.896	35.8913	34.7072	30.9862	35.435	35.5418	38.1605	34.4045	36.0015	33.3966
C18:1n-9	226.921	247.982	253.025	247.943	235.414	253.596	256.304	264.881	230.097	267.191	250.559	256.807	244.365	218.546	255.393	806.388	818.413	750.126	764.643	730.757
C18:1n-7	48.5424	52.0391	53.2977	52.0745	49.4191	53.5954	54.1743	55.7624	48.6829	56.2453	49.9634	51.2863	48.5516	44.1773	50.9371	64.8942	66.6099	58.5999	61.0903	58.308
C18:2n-6	70.8348	77.9314	80.9555	79.0963	75.1593	89.8317	91.0824	97.427	84.4068	101.976	92.0695	96.1448	92.5091	83.2649	94.4393	301.266	304.941	280.639	286.31	274.216
C18:3n-6	0	0	0	0	0	0	0	0	0	0	0	0	0	0	0	0	0	0	0	0
C18:3n-4	0	0	0	0	0	0	0	0	0	0	0	0	0	0	0	0	0	0	0	0
C18:3n-3	21.4682	23.8658	24.1151	23.7135	22.5658	24.9479	25.0803	26.2381	22.8536	26.6898	27.044	27.6209	26.9234	24.7176	27.9771	141.547	143.415	131.768	134.285	128.388
C20:0	3.51212	3.6938	3.85664	3.64436	3.42967	3.69954	3.7335	3.88578	3.07908	3.81381	3.56247	3.88441	3.27778	3.02229	3.64135	8.24137	8.30215	7.72261	7.86714	7.46823
C20:1n-9	60.6823	66.9981	68.1148	67.6146	63.4786	67.8428	68.1598	70.087	60.9556	70.9635	77.8986	79.7729	208.802	185.88	79.5215	32.5304	31.0815	28.7938	29.6163	28.1652
C18:4n-3	204.218	225.163	230.281	225.233	214.194	230.546	232.485	239.385	208.565	240.984	213.314	217.058	76.7146	67.8226	216.266	122.641	119.965	109.787	113.004	107.165
C20:2n-6	4.84576	5.5053	5.43727	5.54127	5.14788	5.68168	5.84052	5.92406	5.093	5.99114	5.27074	5.40747	5.18726	4.43279	5.4182	3.51537	3.55923	4.96912	3.23857	4.44238
C20:3n-6	0	0	0	0	0	0	0	0	0	0	0	0	0	0	0	0	0	0	0	0
C20:4n-6	6.81668	7.49517	7.5951	7.35632	7.25845	7.90476	7.85666	8.25225	7.13694	8.05014	8.07659	8.32347	7.70172	7.03899	8.19738	4.17839	3.7394	3.49643	3.52323	3.37062
C20:3n-3	0	0	0	0	0	0	0	0	0	0	0	0	0	0	0	4.7008	4.86227	4.20278	4.42847	4.06766
C22:1n-11	258.026	284.269	291.261	284.572	270.087	289.002	292.959	302.893	263.452	302.942	268.08	274.436	262.571	231.115	272.699	135.129	130.884	120.344	124.261	117.389
C22:1n-9	33.188	36.3183	36.4265	36.5384	35.2029	37.1241	38.3019	38.2952	33.7588	39.391	35.7709	37.0299	38.2668	33.96	36.6417	20.126	19.7802	17.7286	18.4594	17.1934
C20:5n-3	126.056	135.41	138.552	135.8	128.913	137.991	139.675	143.407	124.647	144.239	143.606	146.823	140.204	125.23	146.426	68.0508	65.6388	60.2489	62.0127	58.8318
C22:4n-6	5.67791	6.09641	6.20768	6.06061	5.92048	6.29621	6.31062	6.59642	5.77062	6.52054	6.45156	6.58316	6.15206	5.44278	6.35806	3.15088	0	0	0	0
C24:1n-9	16.4462	18.2602	18.3729	18.0131	17.0887	18.8389	18.9256	19.7338	17.2131	19.8105	18.3214	18.8172	17.5426	15.6649	18.9087	11.5124	11.4275	10.413	10.6906	10.1362
C22:5n-3	13.9811	14.6891	14.7322	14.5623	13.7422	15.4309	15.3207	16.1183	14.1341	16.4568	14.4477	14.9197	15.0512	11.9583	14.9694	4.38985	6.94134	5.45903	7.09047	5.17625
C22:6n-3	161.611	173.381	177.983	174.406	165.011	179.455	181.861	188.564	162.679	188.406	175.681	179.28	172.894	153.09	180.44	91.3122	89.6528	80.3771	84.8129	78.8262
	A					B					C					D
	1	2	3	4	5	1	2	3	4	5	1	2	3	4	5	1	2	3	4	5
C12:0	0	0	0	0	0	0	0	0	0	0	0	0	0	0	0	0	0	0	0	0	0.00860305
C14:0	3.52507	3.85696	3.67103	3.67354	3.58702	3.72722	3.66653	3.8436	3.61886	3.90526	4.16179	4.03167	4.69143	4.28377	3.96166	1.88998	1.75459	1.72594	1.76093	1.63832	0.00860305
C14:1	0.149762	0.162565	0.155132	0.156335	0.152618	0.158692	0.156013	0.160705	0.154458	0.166759	0.163815	0.160993	0.181418	0.161984	0.156099	0	0	0	0	0	0.00738599
C16:0	8.93409	9.63661	9.20648	9.14409	9.01478	9.43957	9.26187	9.68332	9.19797	9.99583	9.27804	8.91789	9.97416	9.31263	8.76704	7.11918	6.78	6.63365	6.84609	6.33077	0.00939424
C16:1n-7	3.83261	4.11737	3.94041	3.91937	3.86394	3.98948	3.89886	4.05584	3.83535	4.16612	3.85898	3.67579	4.05486	3.81456	3.63831	2.09773	1.96846	1.92482	1.98363	1.83322	0.00824647
C16:2n-4	0.263697	0.281592	0.265155	0.262529	0.255329	0.260746	0.260034	0.265276	0.250944	0.27925	0.260648	0.246719	0.270592	0.259407	0.245108	0.13544	0.124823	0.127748	0.124952	0.115156	0.00824647
C16:3n-4	0.16765	0.182816	0.175609	0.175564	0.170671	0.159061	0.150673	0.161752	0.151974	0.166009	0.152724	0.148238	0.168345	0.159797	0.143557	0	0	0	0	0	0.00824647
C18:0	1.17087	1.2679	1.20518	1.20026	1.18238	1.23751	1.21295	1.26775	1.2015	1.30788	1.2094	1.1652	1.28879	1.21813	1.14414	1.26519	1.30678	1.25939	1.32269	1.19205	0.00935209
C18:1n-9	8.17486	8.85217	8.45431	8.38386	8.30263	8.58318	8.39452	8.7648	8.31921	9.06819	8.6837	8.33719	9.07401	8.59148	8.24625	28.7053	28.0259	27.4586	28.093	26.0834	0.00868876
C18:1n-7	1.74874	1.85763	1.78083	1.76083	1.74292	1.81398	1.77433	1.84515	1.76014	1.90891	1.7316	1.665	1.80287	1.7367	1.64468	2.31006	2.281	2.14507	2.24446	2.08123	0.00868876
C18:2n-6	2.55183	2.7819	2.70496	2.67453	2.65073	3.04043	2.98315	3.22381	3.05175	3.46095	3.19088	3.12132	3.43515	3.27331	3.0493	10.7243	10.4425	10.2729	10.519	9.78775	0.00858401
C18:3n-6	0	0	0	0	0	0	0	0	0	0	0	0	0	0	0	0	0	0	0	0	0.00858401
C18:3n-4	0	0	0	0	0	0	0	0	0	0	0	0	0	0	0	0	0	0	0	0	0.00858401
C18:3n-3	0.773392	0.851933	0.805756	0.801839	0.795855	0.844384	0.821435	0.868207	0.826278	0.905825	0.937272	0.896706	0.999749	0.9717	0.903335	5.03871	4.91113	4.82341	4.93362	4.58263	0.00844155
C20:0	0.126524	0.131857	0.128862	0.123229	0.120958	0.125214	0.12228	0.128579	0.111325	0.129437	0.123466	0.126106	0.121714	0.118812	0.117573	0.293371	0.2843	0.282688	0.289039	0.266568	0.00953755
C20:1n-9	2.18609	2.39162	2.27591	2.28629	2.23877	2.2962	2.23238	2.31915	2.20387	2.40843	2.69975	2.58981	7.75344	7.30731	2.56762	1.158	1.06436	1.054	1.0881	1.00532	0.00886125
C18:4n-3	7.35699	8.03762	7.69438	7.61593	7.55424	7.80303	7.61439	7.92115	7.54074	8.17877	7.39289	7.04673	2.84865	2.66624	6.98289	4.36568	4.10811	4.01879	4.15178	3.82512	0.00886125
C20:2n-6	0.174569	0.196522	0.181675	0.18737	0.181556	0.192301	0.19129	0.196024	0.184139	0.203333	0.18267	0.175552	0.192619	0.174262	0.174945	0.125138	0.121883	0.181896	0.118985	0.158565	0.0086124
C20:3n-6	0	0	0	0	0	0	0	0	0	0	0	0	0	0	0	0	0	0	0	0	0.00902116
C20:4n-6	0.245572	0.267554	0.253774	0.248744	0.255992	0.267543	0.257323	0.273063	0.258038	0.273214	0.279913	0.270219	0.285989	0.276717	0.26468	0.148739	0.128053	0.127988	0.129443	0.12031	0.00865988
C20:3n-3	0	0	0	0	0	0	0	0	0	0	0	0	0	0	0	0.167336	0.166505	0.153844	0.162702	0.14519	0.00915924
C22:1n-11	9.2954	10.1475	9.73188	9.62241	9.52549	9.78152	9.59504	10.0226	9.52519	10.2816	9.29094	8.90951	9.75005	9.08558	8.80502	4.81021	4.48203	4.40523	4.56536	4.19006	0.00894057
C22:1n-9	1.1956	1.29645	1.21712	1.23549	1.24154	1.2565	1.25447	1.26717	1.22056	1.33689	1.23972	1.20217	1.42096	1.33503	1.1831	0.716432	0.677356	0.648959	0.678199	0.613693	0.00894057
C20:5n-3	4.54117	4.83371	4.62943	4.59189	4.54651	4.6704	4.57466	4.74526	4.50666	4.89533	4.97698	4.76658	5.2062	4.92305	4.72785	2.42243	2.24775	2.20543	2.27834	2.09992	0.00852149
C22:4n-6	0.204547	0.217623	0.207417	0.204931	0.208804	0.213101	0.206686	0.218273	0.208638	0.221301	0.223594	0.213721	0.228445	0.213967	0.205292	0.112163	0	0	0	0	0.00852149
C24:1n-9	0.592474	0.65183	0.613891	0.609089	0.602687	0.637619	0.619853	0.652982	0.622343	0.672348	0.634971	0.610895	0.651409	0.615821	0.610533	0.409811	0.391324	0.381171	0.392772	0.361798	0.00920001
C22:5n-3	0.503671	0.524354	0.492247	0.492405	0.484662	0.522272	0.501785	0.533346	0.511021	0.558527	0.500719	0.484364	0.558897	0.470105	0.483337	0.156267	0.237701	0.199829	0.260504	0.184759	0.00862031
C22:6n-3	5.82206	6.18916	5.94695	5.8973	5.81962	6.07382	5.95635	6.23949	5.88169	6.39432	6.08862	5.82028	6.42009	6.01827	5.82612	3.25047	3.07009	2.94223	3.11602	2.81359	0.00848164
	A					B					C					D
	1	2	3	4	5	1	2	3	4	5	1	2	3	4	5	1	2	3	4	5
C12:0	0	0	0	0	0	0	0	0	0	0	0	0	0	0	0	0	0	0	0	0
C14:0	409.746	448.324	426.712	427.005	416.948	433.244	426.19	446.772	420.648	453.939	483.758	468.632	545.321	497.936	460.495	219.687	203.949	200.619	204.687	190.435
C14:1	20.2765	22.0099	21.0036	21.1664	20.6632	21.4855	21.1228	21.7581	20.9123	22.5777	22.1792	21.797	24.5625	21.9312	21.1344	0	0	0	0	0
C16:0	951.018	1025.8	980.013	973.371	959.607	1004.83	985.909	1030.77	979.107	1064.04	987.631	949.293	1061.73	991.312	933.235	757.824	721.719	706.14	728.754	673.899
C16:1n-7	464.758	499.289	477.83	475.278	468.556	483.78	472.791	491.828	465.09	505.201	467.956	445.742	491.708	462.568	441.196	254.379	238.704	233.412	240.542	222.303
C16:2n-4	31.977	34.1469	32.1538	31.8353	30.9622	31.6191	31.5328	32.1685	30.4305	33.863	31.6072	29.9182	32.813	31.4568	29.7228	16.424	15.1365	15.4913	15.1522	13.9643
C16:3n-4	20.3299	22.169	21.295	21.2896	20.6963	19.2884	18.2712	19.6147	18.4289	20.1309	18.5199	17.9759	20.4141	19.3776	17.4083	0	0	0	0	0
C18:0	125.199	135.574	128.868	128.341	126.429	132.325	129.698	135.558	128.474	139.849	129.319	124.593	137.807	130.252	122.341	135.284	139.731	134.664	141.433	127.463
C18:1n-9	940.855	1018.81	973.016	964.908	955.559	987.848	966.135	1008.75	957.468	1043.67	999.418	959.537	1044.34	988.803	949.07	3303.72	3225.53	3160.24	3233.25	3001.96
C18:1n-7	201.265	213.797	204.958	202.656	200.595	208.773	204.209	212.361	202.577	219.699	199.292	191.627	207.494	199.879	189.288	265.867	262.523	246.878	258.317	239.531
C18:2n-6	297.277	324.08	315.116	311.572	308.799	354.197	347.524	375.561	355.516	403.186	371.724	363.62	400.18	381.327	355.23	1249.33	1216.5	1196.75	1225.42	1140.23
C18:3n-6	0	0	0	0	0	0	0	0	0	0	0	0	0	0	0	0	0	0	0	0
C18:3n-4	0	0	0	0	0	0	0	0	0	0	0	0	0	0	0	0	0	0	0	0
C18:3n-3	91.6173	100.921	95.4511	94.9872	94.2782	100.027	97.3086	102.849	97.8823	107.306	111.031	106.225	118.432	115.109	107.011	596.894	581.78	571.389	584.445	542.866
C20:0	13.2659	13.825	13.511	12.9204	12.6823	13.1285	12.8209	13.4813	11.6723	13.5713	12.9452	13.2221	12.7616	12.4573	12.3274	30.7596	29.8085	29.6395	30.3053	27.9493
C20:1n-9	246.702	269.896	256.839	258.01	252.647	259.128	251.926	261.718	248.708	271.794	304.669	292.262	874.983	824.636	289.758	130.681	120.114	118.945	122.793	113.451
C18:4n-3	830.243	907.052	868.317	859.464	852.502	880.579	859.29	893.909	850.979	922.981	834.294	795.23	321.472	300.888	788.025	492.671	463.604	453.524	468.532	431.669
C20:2n-6	20.2695	22.8185	21.0946	21.7559	21.0808	22.3284	22.211	22.7607	21.3807	23.6094	21.2101	20.3837	22.3653	20.2339	20.3132	14.53	14.152	21.1203	13.8155	18.4112
C20:3n-6	0	0	0	0	0	0	0	0	0	0	0	0	0	0	0	0	0	0	0	0
C20:4n-6	28.3574	30.8958	29.3046	28.7237	29.5607	30.8946	29.7143	31.532	29.7969	31.5494	32.3229	31.2036	33.0245	31.9539	30.564	17.1757	14.7869	14.7794	14.9475	13.8928
C20:3n-3	0	0	0	0	0	0	0	0	0	0	0	0	0	0	0	18.2696	18.1789	16.7966	17.7637	15.8517
C22:1n-11	1039.69	1134.99	1088.51	1076.26	1065.42	1094.06	1073.2	1121.02	1065.39	1149.99	1039.19	996.526	1090.54	1016.22	984.839	538.021	501.314	492.723	510.634	468.656
C22:1n-9	133.728	145.007	136.134	138.19	138.866	140.539	140.312	141.733	136.519	149.531	138.663	134.462	158.934	149.323	132.33	80.1327	75.7621	72.5859	75.8564	68.6414
C20:5n-3	532.908	567.238	543.266	538.86	533.535	548.074	536.838	556.859	528.859	574.47	584.051	559.36	610.95	577.722	554.816	284.273	263.774	258.808	267.365	246.426
C22:4n-6	24.0037	25.5381	24.3404	24.0488	24.5033	25.0074	24.2547	25.6144	24.4838	25.9697	26.2388	25.0802	26.8081	25.1091	24.0911	13.1624	0	0	0	0
C24:1n-9	64.3993	70.851	66.7272	66.2052	65.5093	69.3063	67.3753	70.9762	67.6458	73.0811	69.0185	66.4015	70.8052	66.9369	66.3622	44.5446	42.5351	41.4316	42.6925	39.3258
C22:5n-3	58.4284	60.8277	57.1031	57.1215	56.2233	60.5862	58.2096	61.8709	59.281	64.792	58.086	56.1887	64.8349	54.5345	56.0696	18.1278	27.5745	23.1812	30.2197	21.433
C22:6n-3	686.431	729.713	701.155	695.302	686.144	716.114	702.264	735.647	693.462	753.902	717.859	686.221	756.94	709.565	686.91	383.236	361.969	346.894	367.385	331.728
Sum	7232.74	7823.58	7482.72	7429.27	7341.77	7637.16	7479.11	7815.12	7414.71	8068.7	7660.98	7355.5	8129.22	7629.53	7272.54	8865	8539.15	8356.01	8594.31	7950.09
	Prosent
	A					B					C					D
	1	2	3	4	5	1	2	3	4	5	1	2	3	4	5	1	2	3	4	5
C12:0	0	0	0	0	0	0	0	0	0	0	0	0	0	0	0	0	0	0	0	0
C14:0	5.66515	5.73042	5.70263	5.74759	5.67912	5.67284	5.6984	5.71677	5.67315	5.62593	6.31457	6.37118	6.70816	6.52643	6.33197	2.47813	2.3884	2.4009	2.38165	2.39538
C14:1	0.280344	0.281328	0.280694	0.284905	0.281447	0.281329	0.282424	0.278411	0.282037	0.279818	0.289508	0.296336	0.302151	0.287451	0.290606	0	0	0	0	0
C16:0	13.1488	13.1117	13.097	13.1018	13.0705	13.1571	13.1822	13.1895	13.2049	13.1872	12.8917	12.9059	13.0607	12.9931	12.8323	8.5485	8.45188	8.45069	8.47949	8.47662
C16:1n-7	6.42575	6.38186	6.38578	6.39737	6.38206	6.33456	6.32149	6.29329	6.27253	6.26124	6.1083	6.05998	6.04865	6.06287	6.06661	2.86947	2.7954	2.79334	2.79886	2.79623
C16:2n-4	0.442114	0.436462	0.429707	0.428512	0.421727	0.414017	0.421611	0.411619	0.410407	0.419684	0.412574	0.406745	0.403643	0.412303	0.408699	0.185268	0.17726	0.185391	0.176305	0.17565
C16:3n-4	0.281081	0.283362	0.28459	0.286564	0.281897	0.252559	0.244296	0.250984	0.248546	0.249493	0.241743	0.244387	0.251121	0.253982	0.23937	0	0	0	0	0
C18:0	1.731	1.73289	1.7222	1.72751	1.72205	1.73264	1.73414	1.73457	1.73268	1.73323	1.68802	1.69387	1.69521	1.70721	1.68223	1.52605	1.63636	1.61158	1.64566	1.60329
C18:1n-9	13.0083	13.0223	13.0035	12.9879	13.0154	12.9348	12.9178	12.9077	12.9131	12.9348	13.0456	13.0452	12.8467	12.9602	13.0501	37.267	37.7735	37.82	37.6208	37.7601
C18:1n-7	2.78269	2.73273	2.73909	2.7278	2.73224	2.73365	2.7304	2.71731	2.7321	2.72285	2.60138	2.60522	2.55245	2.61981	2.60278	2.99907	3.07435	2.9545	3.00568	3.01293
C18:2n-6	4.11016	4.14235	4.21125	4.19384	4.20605	4.63781	4.64659	4.80556	4.79473	4.99692	4.85217	4.94351	4.92273	4.99804	4.88454	14.0929	14.2462	14.322	14.2585	14.3424
C18:3n-6	0	0	0	0	0	0	0	0	0	0	0	0	0	0	0	0	0	0	0	0
C18:3n-4	0	0	0	0	0	0	0	0	0	0	0	0	0	0	0	0	0	0	0	0
C18:3n-3	1.2667	1.28997	1.27562	1.27855	1.28413	1.30974	1.30107	1.31603	1.32011	1.3299	1.4493	1.44416	1.45687	1.50873	1.47143	6.73315	6.81309	6.83806	6.80037	6.82843
C20:0	0.183415	0.17671	0.180562	0.173912	0.172742	0.171903	0.171423	0.172503	0.157421	0.168197	0.168976	0.179758	0.156984	0.163278	0.169507	0.346978	0.349081	0.354709	0.352621	0.35156
C20:1n-9	3.4109	3.44978	3.43243	3.47289	3.44123	3.39298	3.3684	3.34887	3.35426	3.36849	3.9769	3.97338	10.7634	10.8085	3.98428	1.47412	1.40663	1.42347	1.42877	1.42704
C18:4n-3	11.4789	11.5938	11.6043	11.5686	11.6117	11.5302	11.4892	11.4382	11.4769	11.439	10.8902	10.8114	3.95453	3.94372	10.8356	5.55749	5.42916	5.42752	5.45165	5.42973
C20:2n-6	0.280246	0.291663	0.281911	0.29284	0.287135	0.292366	0.296973	0.29124	0.288355	0.292605	0.276858	0.277121	0.275122	0.265204	0.279313	0.163903	0.165731	0.252755	0.160752	0.231585
C20:3n-6	0	0	0	0	0	0	0	0	0	0	0	0	0	0	0	0	0	0	0	0
C20:4n-6	0.39207	0.394906	0.391631	0.386629	0.402637	0.40453	0.397298	0.403474	0.401862	0.39101	0.421916	0.424221	0.406245	0.418819	0.420266	0.193747	0.173166	0.176871	0.173923	0.17475
C20:3n-3	0	0	0	0	0	0	0	0	0	0	0	0	0	0	0	0.206087	0.212888	0.201012	0.206691	0.19939
C22:1n-11	14.3747	14.5074	14.547	14.4868	14.5118	14.3255	14.3493	14.3443	14.3686	14.2525	13.5647	13.548	13.4151	13.3195	13.5419	6.06905	5.87077	5.89663	5.94154	5.89498
C22:1n-9	1.84892	1.85347	1.81931	1.86007	1.89145	1.8402	1.87605	1.81357	1.84119	1.85322	1.80999	1.82805	1.9551	1.95717	1.81958	0.903923	0.887232	0.868667	0.882634	0.863404
C20:5n-3	7.368	7.25036	7.26028	7.2532	7.26712	7.17641	7.17784	7.1254	7.13256	7.11973	7.62371	7.60465	7.51548	7.57218	7.62892	3.20669	3.089	3.09727	3.11095	3.09967
C22:4n-6	0.331876	0.326425	0.325289	0.323703	0.333752	0.327444	0.3243	0.327754	0.330206	0.321858	0.342499	0.340972	0.329775	0.329104	0.331261	0.148476	0	0	0	0
C24:1n-9	0.890386	0.905609	0.891751	0.89114	0.892283	0.907488	0.900846	0.908191	0.912319	0.905737	0.900909	0.902747	0.870997	0.87734	0.912504	0.502477	0.498119	0.49583	0.496753	0.494658
C22:5n-3	0.807832	0.777492	0.763133	0.76887	0.7658	0.793308	0.778296	0.791682	0.799506	0.803004	0.758206	0.763901	0.797553	0.714782	0.770977	0.204487	0.322918	0.27742	0.351625	0.269594
C22:6n-3	9.49061	9.3271	9.37033	9.35895	9.34576	9.37671	9.38968	9.41313	9.35252	9.34353	9.37032	9.32936	9.31134	9.30024	9.44526	4.32303	4.23893	4.15143	4.27474	4.17262
	A					B					C					D
C12:0	0	0				0	0				0	0				0	0
C14:0	5.70498	0.0343657				5.67742	0.0342008				6.45046	0.166562				2.40889	0.0393794
C14:1	0.281744	0.00182471				0.280804	0.00166743				0.29321	0.00598659				0	0
C16:0	13.106	0.0283728				13.1842	0.017375				12.9367	0.0900246				8.48143	0.0398226
C16:1n-7	6.39456	0.0185411				6.29662	0.03123				6.06928	0.0228204				2.81066	0.0329367
C16:2n-4	0.431705	0.00782189				0.415468	0.00495082				0.408793	0.00378611				0.179975	0.00492186
C16:3n-4	0.283499	0.00218036				0.249176	0.00312359				0.246121	0.00621559				0	0
C18:0	1.72713	0.00495882				1.73345	0.00086721				1.69331	0.00932681				1.60459	0.0472086
C18:1n-9	13.0075	0.0130377				12.9216	0.0125254				12.9895	0.0882502				37.6483	0.225699
C18:1n-7	2.74291	0.0226013				2.72726	0.00693719				2.59633	0.0256049				3.0093	0.0429119
C18:2n-6	4.17273	0.0443788				4.77632	0.146518				4.9202	0.0559191				14.2524	0.0980623
C18:3n-6	0	0				0	0				0	0				0	0
C18:3n-4	0	0				0	0				0	0				0	0
C18:3n-3	1.279	0.00879582				1.31537	0.010841				1.4661	0.0259553				6.80262	0.041419
C20:0	0.177468	0.00448601				0.168289	0.00630031				0.1677	0.00843621				0.35099	0.0030232
C20:1n-9	3.44145	0.0227616				3.3666	0.0171014				6.70129	3.7288				1.43201	0.0251288
C18:4n-3	11.5715	0.0542276				11.4747	0.0384018				8.08709	3.77753				5.45911	0.0558837
C20:2n-6	0.286759	0.0056367				0.292308	0.00310754				0.274724	0.00552605				0.194945	0.0437914
C20:3n-6	0	0				0	0				0	0				0	0
C20:4n-6	0.393574	0.00587785				0.399635	0.00555697				0.418293	0.00702851				0.178491	0.00864007
C20:3n-3	0	0				0	0				0	0				0.205214	0.0053248
C22:1n-11	14.4855	0.0656054				14.328	0.0449333				13.4778	0.106737				5.9346	0.0793885
C22:1n-9	1.85464	0.0258193				1.84485	0.0226772				1.87398	0.0752764				0.881172	0.0160354
C20:5n-3	7.27979	0.0497376				7.14639	0.0284282				7.58899	0.0467189				3.12072	0.0486973
C22:4n-6	0.328209	0.00436415				0.326312	0.00325619				0.334722	0.00647247				0.0296951	0.0664004
C24:1n-9	0.894234	0.00639841				0.906916	0.0041649				0.892899	0.0177995				0.497567	0.00302303
C22:5n-3	0.776625	0.0182619				0.793159	0.0094913				0.761084	0.02995				0.285209	0.0562442
C22:6n-3	9.37855	0.0646754				9.37511	0.0281398				9.3513	0.058896				4.23215	0.0710239
