# Supplementary material for: Inclusion of photoautotrophic cultivated diatom biomass in salmon feed can deter lice
Source: PLoS One. 2021 Jul 29;16(7):e0255370. doi: 10.1371/journal.pone.0255370 (PMC8321285; doi:10.1371/journal.pone.0255370)
Supplement: S4 File — (XLSX) [file pone.0255370.s005.xlsx]

## Sheet: Summed up
Protein og aminosyrer - oppsummert
Biochemical composition of analysed feed, wet weight basis (n = 3) ± SD
	Moisture %	Protein %	Ash %	Lipid + carb	Protein (mg/g)
Algae feed	8.0 ± 0.1	37.1 ± 0.2	8.5 ± 0.0	46.4	370.1 ± 1.8
Calanus	9.85 ± 0.0	36.7 ± 0.2	7.5 ± 0.0	45.9	366.9 ± 2.3
Fish oil	9.3 ± 0.0	36.9 ± 0.6	7.6 ± 0.0	46.2	369.1 ± 6.0
Control	8.64 ±0.0	37.1 ± 0.1	7.6 ± 0.0	46.7	370.7 ± 1.2
			avg	sd	avg	sd	avg	sd	avg	sd
			DA	DA	DB	DB	DC	DC	DD	DD
EAA	Thr		17.9775	0.0414973	18.056	0.0374878	18.0989	0.261992	17.8552	0.20578
	Val		19.0067	0.164858	19.5676	0.0827557	19.4905	0.343517	19.6754	0.132518
	Met		10.247	0.136824	10.6517	0.0644727	10.302	0.0925556	10.5418	0.0707642
	Ile		17.5588	0.0575761	17.8829	0.194468	17.9102	0.184591	17.9455	0.165822
	Leu		35.937	0.0950453	36.5015	0.21951	36.6004	0.423465	36.2813	0.173305
	Phe		22.3551	0.0332416	22.8188	0.162957	22.7903	0.228058	22.5212	0.156354
	Lys		30.8873	0.0527984	31.33	0.213622	31.4016	0.441441	31.2801	0.18805
	His		8.87352	0.0713508	9.22855	0.0178691	9.19025	0.12078	8.99123	0.135031
	Trp		na		na		na		na
NEAA	Asp		28.7761	0.0937409	28.9075	0.129096	28.8616	0.422527	28.6143	0.163243
	Ser		23.4581	0.0443156	23.7124	0.101538	23.9141	0.298389	23.5882	0.175589
	Glu		115.726	0.814011	119.527	1.02773	119.128	1.32746	117.789	0.683583
	Pro		40.9057	0.267977	41.1537	0.46796	40.2993	0.580691	39.0896	0.257635
	Gly		25.4041	0.187021	25.4641	0.118559	25.3876	0.186979	25.0279	0.136254
	Ala		23.1441	0.225087	23.0476	0.0405491	23.2076	0.323264	22.984	0.119881
	Cys		5.59052	0.0590703	5.55548	0.0536799	5.72308	0.133149	5.78867	0.0731933
	Tyr		13.2621	0.378117	11.1347	0.876276	12.38	1.36346	13.5508	0.790734
	Arg		29.1254	0.5944	29.1072	0.46317	28.5153	0.839498	30.5168	0.125641
	TAA		468.235	2.3	473.647	3	473.201	7.6	472.041	1.6
	%EAA		0.347781	0.001	0.35055	0.001	0.350346	0.002	0.34974	0.003
others	Hyp		2.61763	0.0749595	2.49308	0.113582	2.65943	0.205128	2.28047	0.0589132
	Tau		1.36053	0.0249356	1.36547	0.0301101	1.3885	0.00399804	1.31728	0.0245575
*Tryptofan ødelegges under syrehydrolyse og kan ikke detekteres
Protein - tørrvektsbasis
	Protein (mg/g DW)	SD	EAA	EAA SD
DA	402.288	1.99936	141.337	0.422951
DB	406.943	2.5863	144.116	0.928597
DC	406.578	6.57179	143.892	2.08282
DD	405.745	1.38977	143.285	1.20424

## Sheet: Raw data
Sample	Sample Name	Amount	Amount	Amount	Amount	Amount	Amount	Amount	Amount	Amount	Amount	Amount	Amount	Amount	Amount	Amount	Amount	Amount	Amount	Amount	Amount	Amount	Amount	Amount	Amount	Amount	Amount	Amount	Amount	Amount	Amount	Amount	Amount	Amount	Amount	Amount	Amount	Amount	Amount	Amount	Amount	Amount	Amount
No.		nmol	nmol	nmol	nmol	nmol	nmol	nmol	nmol	nmol	nmol	nmol	nmol	nmol	nmol	nmol	nmol	nmol	nmol	nmol	nmol	nmol	nmol	nmol	nmol	nmol	nmol	nmol	nmol	nmol	nmol	nmol	nmol	nmol	nmol	nmol	nmol	nmol	nmol	nmol	nmol	nmol	nmol
		Int_Chan_570	Int_Chan_570	Int_Chan_570	Int_Chan_570	Int_Chan_440	Int_Chan_570	Int_Chan_570	Int_Chan_570	Int_Chan_570	Int_Chan_570	Int_Chan_570	Int_Chan_570	Int_Chan_440	Int_Chan_570	Int_Chan_570	Int_Chan_570	Int_Chan_570	Int_Chan_570	Int_Chan_570	Int_Chan_570	Int_Chan_570	Int_Chan_570	Int_Chan_570	Int_Chan_570	Int_Chan_570	Int_Chan_570	Int_Chan_570	Int_Chan_570	Int_Chan_570	Int_Chan_570	Int_Chan_570	Int_Chan_570	Int_Chan_570	Int_Chan_570	Int_Chan_570	Int_Chan_570	Int_Chan_570	Int_Chan_570	Int_Chan_570	Int_Chan_570	Int_Chan_570	Int_Chan_570
		P-Ser	Tau	Urea	Asp	Hyp	Thr	Ser	Asn	Glu	Gln	Sar	a-AAA	Pro	Gly	Ala	Cit	a-ABA	Val	Cys	Met	Cystha	Ile	Leu	Nleu	Tyr	b-Ala	Phe	b-AiBA	H-cys	GABA	EtOHNH3	NH3	HyLys	Orn	Lys	1-methis	His	Trp	3-methis	Ans	Car	Arg
2	Plasmamix 1,25 nmol	1.2813	1.19839	1.44336	1.20298	1.24337	1.09346	1.16851	1.11044	1.12077	1.11527	n.a.	1.17947	0.983422	1.17622	1.14918	1.18782	1.17118	0.966062	1.16738	1.154	1.18941	0.909387	1.17887	1.13845	1.17379	1.06117	1.10661	1.27458	1.18153	1.10966	1.23531	1.24524	1.23397	1.17572	1.18564	1.14702	1.13916	1.46762	0.947573	0.869614	1.24484	1.24673	9.06164
3	Plasmamix 2,5 nmol	1.21055	2.39904	2.7986	2.36867	2.47249	2.17865	2.31247	2.32329	2.32163	2.37399	n.a.	2.35898	2.59278	2.32664	2.30789	2.44408	2.27123	1.93086	2.34479	2.30643	2.34278	1.96133	2.41851	2.42178	2.37299	2.42686	2.28519	2.21172	2.38312	2.30352	2.41814	2.40714	2.36038	2.35379	2.31343	2.34275	2.34103	3.235	n.a.	2.35569	2.39508	2.49754	18.6294
4	Plasmamix 5 nmol	1.24918	4.73323	4.52657	4.69747	4.62307	4.45831	4.6987	4.61813	4.66108	4.62612	n.a.	4.69596	4.80658	4.67058	4.66726	4.8834	4.50204	3.96434	4.70397	4.63822	4.7056	3.8852	4.61668	4.71795	4.66624	4.67932	4.58027	4.78633	4.75777	4.71729	4.69676	4.70855	4.71057	4.69549	4.60912	4.68089	4.68436	6.57815	n.a.	4.68847	4.61601	4.64188	37.3303
5	Plasmamix 10 nmol	1.2521	10.1651	10.1379	10.19	10.1962	9.65178	10.2077	10.2526	10.2302	10.2353	n.a.	10.1961	10.1068	10.2173	10.227	10.0801	10.316	8.64589	10.1971	9.93224	10.1941	8.56987	9.87068	10.1745	10.2082	10.2022	9.96222	10.1758	10.1589	10.208	10.1739	10.1695	10.1816	10.1981	10.0425	10.2117	10.2114	15.1196	10.0378	10.2394	10.2189	10.1801	81.7948
1	Plasmamix 1,25 nmol	1.2201	1.17394	1.52617	1.19061	1.25137	1.16852	1.16316	1.22023	1.22322	1.26122	n.a.	1.13307	1.24986	1.17976	1.09464	1.22048	1.19787	1.05411	1.19974	1.22509	1.15741	1.01006	1.30413	1.21464	1.18765	1.24217	1.20497	1.24094	1.20308	1.12139	1.315	1.26546	1.20888	1.17262	1.20665	1.17124	1.12299	1.29135	1.05481	0.956015	1.31701	1.40754	9.46488
2	Plasmamix 2,5 nmol	1.29705	2.34084	2.39771	2.32526	2.40708	2.30159	2.32503	2.07222	2.24864	2.29127	n.a.	2.29731	2.56478	2.37238	2.31898	2.38455	2.29516	2.00266	2.30744	2.37786	2.34626	1.95528	2.34561	2.271	2.286	2.01851	2.33873	2.25695	2.37049	2.24831	2.32242	2.48582	2.36305	2.31921	2.40119	2.25263	2.19582	2.46756	1.98233	1.73982	2.15574	2.18187	18.1905
3	Plasmamix 5 nmol	1.22863	4.69065	4.45175	4.73155	4.7567	4.67932	4.70784	4.60843	4.68637	4.71009	n.a.	4.76096	4.7007	4.74605	4.69115	4.73351	4.67899	4.12388	4.66058	4.81658	4.69048	4.16229	4.86341	4.76119	4.74623	4.75845	4.71511	4.53833	4.74185	4.64266	4.71218	4.78945	4.70956	4.72207	4.8253	4.7557	4.7694	5.36824	4.73093	4.65698	4.61499	4.68641	37.5541
4	Plasmamix 10 nmol	1.25282	10.204	10.2652	10.1853	10.1447	10.1592	10.2007	10.3065	10.223	10.1957	n.a.	10.1848	10.1335	10.1677	10.2191	10.1658	10.2182	9.09673	10.2241	10.5018	10.2048	9.04088	10.3252	10.1811	10.1882	10.2421	10.2867	10.2927	10.1673	10.2577	10.1802	10.1069	10.1846	10.1938	10.4477	10.1938	10.2072	11.884	10.2883	10.3983	10.2702	10.2166	81.7422
36	IHG_TAA_DA1	n.a.	0.675916	n.a.	13.6526	1.27083	9.49722	14.0678	n.a.	49.9391	n.a.	n.a.	n.a.	22.2483	21.4735	16.511	n.a.	n.a.	10.2793	2.90961	4.3004	n.a.	8.45183	17.2159	6.79205	4.52392	n.a.	8.51436	n.a.	n.a.	n.a.	n.a.	24.5911	n.a.	n.a.	13.3127	n.a.	3.63479	n.a.	n.a.	n.a.	n.a.	10.8114	71.5717
37	IHG_TAA_DA2	n.a.	0.704816	n.a.	13.6195	1.21142	9.55743	14.0856	n.a.	49.5289	n.a.	n.a.	n.a.	22.3369	21.1963	16.2046	n.a.	n.a.	10.1292	2.94566	4.2779	n.a.	8.43246	17.2494	6.86678	4.80935	n.a.	8.5589	n.a.	n.a.	n.a.	n.a.	24.2532	n.a.	n.a.	13.3291	n.a.	3.59488	n.a.	n.a.	n.a.	n.a.	10.4425	71.5345
38	IHG_TAA_DA4	n.a.	0.777347	n.a.	15.6541	1.48746	10.9135	16.1628	n.a.	56.6984	n.a.	n.a.	n.a.	26.0154	24.5226	18.8716	n.a.	n.a.	11.8281	3.2977	5.07087	n.a.	9.6878	19.9328	7.8135	5.18434	n.a.	9.79441	n.a.	n.a.	n.a.	n.a.	27.709	n.a.	n.a.	15.3067	n.a.	4.11963	n.a.	n.a.	n.a.	n.a.	11.9171	82.5341
33	IHG_TAA_DB2	n.a.	0.675982	n.a.	13.8772	1.2815	9.71126	14.3587	n.a.	51.6826	n.a.	n.a.	n.a.	22.5713	21.5774	16.5039	n.a.	n.a.	10.6954	2.9646	4.59968	n.a.	8.75355	17.7888	7.06243	4.33632	n.a.	8.83295	n.a.	n.a.	n.a.	n.a.	25.753	n.a.	n.a.	13.7737	n.a.	3.79059	n.a.	n.a.	n.a.	n.a.	10.4711	74.1553
34	IHG_TAA_DB3	n.a.	0.694239	n.a.	13.6957	1.19602	9.51301	14.2293	n.a.	51.567	n.a.	n.a.	n.a.	22.7571	21.403	16.2166	n.a.	n.a.	10.5241	2.87438	4.4462	n.a.	8.63516	17.5711	6.90717	3.78563	n.a.	8.73518	n.a.	n.a.	n.a.	n.a.	25.2427	n.a.	n.a.	13.4923	n.a.	3.73418	n.a.	n.a.	n.a.	n.a.	10.4804	72.9172
35	IHG_TAA_DB4	n.a.	0.693279	n.a.	13.4956	1.11989	9.44333	14.0734	n.a.	50.3958	n.a.	n.a.	n.a.	22.276	21.1588	16.197	n.a.	n.a.	10.3787	2.82929	4.45459	n.a.	8.38635	17.2486	6.90841	3.50681	n.a.	8.55123	n.a.	n.a.	n.a.	n.a.	24.6594	n.a.	n.a.	13.2576	n.a.	3.7189	n.a.	n.a.	n.a.	n.a.	10.6393	71.7203
30	IHG_TAA_DC1	n.a.	0.794191	n.a.	15.4413	1.402	10.7856	16.2312	n.a.	57.271	n.a.	n.a.	n.a.	24.6577	24.1345	18.6431	n.a.	n.a.	11.9272	3.25848	4.91595	n.a.	9.74498	19.8802	7.85038	4.2699	n.a.	9.80826	n.a.	n.a.	n.a.	n.a.	28.4301	n.a.	n.a.	15.389	n.a.	4.2982	n.a.	n.a.	n.a.	n.a.	12.0849	82.4513
31	IHG_TAA_DC2	n.a.	0.711638	n.a.	13.6826	1.20426	9.61028	14.3837	n.a.	51.5925	n.a.	n.a.	n.a.	22.2958	21.5109	16.4163	n.a.	n.a.	10.4354	3.0577	4.3882	n.a.	8.65011	17.6631	7.04666	4.29516	n.a.	8.76369	n.a.	n.a.	n.a.	n.a.	25.6026	n.a.	n.a.	13.5289	n.a.	3.76282	n.a.	n.a.	n.a.	n.a.	10.1329	73.0396
32	IHG_TAA_DC3	n.a.	0.732037	n.a.	14.598	1.48308	10.2415	15.265	n.a.	54.3832	n.a.	n.a.	n.a.	23.6167	22.5422	17.4721	n.a.	n.a.	11.205	3.19503	4.61718	n.a.	9.13035	18.7043	7.27527	5.16827	n.a.	9.24138	n.a.	n.a.	n.a.	n.a.	27.0753	n.a.	n.a.	14.3969	n.a.	3.88379	n.a.	n.a.	n.a.	n.a.	10.8245	77.5366
27	IHG_TAA_DD1	n.a.	0.733194	n.a.	14.8385	1.24842	10.2639	15.4514	n.a.	55.3655	n.a.	n.a.	n.a.	23.5848	23.0244	17.8735	n.a.	n.a.	11.6347	3.29901	4.92398	n.a.	9.47329	19.1381	7.61248	5.48193	n.a.	9.44246	n.a.	n.a.	n.a.	n.a.	27.8588	n.a.	n.a.	14.827	n.a.	3.97038	n.a.	n.a.	n.a.	n.a.	12.2347	79.7034
28	IHG_TAA_DD2	n.a.	0.73237	n.a.	15.383	1.19922	10.7881	16.0664	n.a.	56.9315	n.a.	n.a.	n.a.	24.0136	23.7863	18.5045	n.a.	n.a.	12.0778	3.36501	5.06762	n.a.	9.86478	19.8135	7.79376	4.89275	n.a.	9.80222	n.a.	n.a.	n.a.	n.a.	28.6005	n.a.	n.a.	15.3638	n.a.	4.2097	n.a.	n.a.	n.a.	n.a.	12.4022	82.7778
29	IHG_TAA_DD3	n.a.	0.725102	n.a.	14.5236	1.17187	10.1514	15.1938	n.a.	54.3466	n.a.	n.a.	n.a.	23.0754	22.5763	17.322	n.a.	n.a.	11.2627	3.27392	4.71623	n.a.	9.13556	18.6074	7.32796	5.17571	n.a.	9.1331	n.a.	n.a.	n.a.	n.a.	27.0788	n.a.	n.a.	14.3449	n.a.	3.88029	n.a.	n.a.	n.a.	n.a.	11.8217	77.3513

## Sheet: TAA
	Her settes inn TAA-rådata fra rådata-arket:
Sample	Sample Name	Amount	Amount	Amount	Amount	Amount	Amount	Amount	Amount	Amount	Amount	Amount	Amount	Amount	Amount	Amount	Amount	Amount	Amount	Amount	Amount	Amount	Amount	Amount	Amount	Amount	Amount	Amount	Amount	Amount	Amount	Amount	Amount	Amount	Amount	Amount	Amount	Amount	Amount	Amount	Amount	Amount	Amount
No.		nmol	nmol	nmol	nmol	nmol	nmol	nmol	nmol	nmol	nmol	nmol	nmol	nmol	nmol	nmol	nmol	nmol	nmol	nmol	nmol	nmol	nmol	nmol	nmol	nmol	nmol	nmol	nmol	nmol	nmol	nmol	nmol	nmol	nmol	nmol	nmol	nmol	nmol	nmol	nmol	nmol	nmol
		Int_Chan_570	Int_Chan_570	Int_Chan_570	Int_Chan_570	Int_Chan_440	Int_Chan_570	Int_Chan_570	Int_Chan_570	Int_Chan_570	Int_Chan_570	Int_Chan_570	Int_Chan_570	Int_Chan_440	Int_Chan_570	Int_Chan_570	Int_Chan_570	Int_Chan_570	Int_Chan_570	Int_Chan_570	Int_Chan_570	Int_Chan_570	Int_Chan_570	Int_Chan_570	Int_Chan_570	Int_Chan_570	Int_Chan_570	Int_Chan_570	Int_Chan_570	Int_Chan_570	Int_Chan_570	Int_Chan_570	Int_Chan_570	Int_Chan_570	Int_Chan_570	Int_Chan_570	Int_Chan_570	Int_Chan_570	Int_Chan_570	Int_Chan_570	Int_Chan_570	Int_Chan_570	Int_Chan_570
		P-Ser	Tau	Urea	Asp	Hyp	Thr	Ser	Asn	Glu	Gln	Sar	a-AAA	Pro	Gly	Ala	Cit	a-ABA	Val	Cys	Met	Cystha	Ile	Leu	Nleu	Tyr	b-Ala	Phe	b-AiBA	H-cys	GABA	EtOHNH3	NH3	HyLys	Orn	Lys	1-methis	His	Trp	3-methis	Ans	Car	Arg
36	IHG_TAA_DA1	n.a.	0.675916	n.a.	13.6526	1.27083	9.49722	14.0678	n.a.	49.9391	n.a.	n.a.	n.a.	22.2483	21.4735	16.511	n.a.	n.a.	10.2793	2.90961	4.3004	n.a.	8.45183	17.2159	6.79205	4.52392	n.a.	8.51436	n.a.	n.a.	n.a.	n.a.	24.5911	n.a.	n.a.	13.3127	n.a.	3.63479	n.a.	n.a.	n.a.	n.a.	10.8114
37	IHG_TAA_DA2	n.a.	0.704816	n.a.	13.6195	1.21142	9.55743	14.0856	n.a.	49.5289	n.a.	n.a.	n.a.	22.3369	21.1963	16.2046	n.a.	n.a.	10.1292	2.94566	4.2779	n.a.	8.43246	17.2494	6.86678	4.80935	n.a.	8.5589	n.a.	n.a.	n.a.	n.a.	24.2532	n.a.	n.a.	13.3291	n.a.	3.59488	n.a.	n.a.	n.a.	n.a.	10.4425
38	IHG_TAA_DA4	n.a.	0.777347	n.a.	15.6541	1.48746	10.9135	16.1628	n.a.	56.6984	n.a.	n.a.	n.a.	26.0154	24.5226	18.8716	n.a.	n.a.	11.8281	3.2977	5.07087	n.a.	9.6878	19.9328	7.8135	5.18434	n.a.	9.79441	n.a.	n.a.	n.a.	n.a.	27.709	n.a.	n.a.	15.3067	n.a.	4.11963	n.a.	n.a.	n.a.	n.a.	11.9171
33	IHG_TAA_DB2	n.a.	0.675982	n.a.	13.8772	1.2815	9.71126	14.3587	n.a.	51.6826	n.a.	n.a.	n.a.	22.5713	21.5774	16.5039	n.a.	n.a.	10.6954	2.9646	4.59968	n.a.	8.75355	17.7888	7.06243	4.33632	n.a.	8.83295	n.a.	n.a.	n.a.	n.a.	25.753	n.a.	n.a.	13.7737	n.a.	3.79059	n.a.	n.a.	n.a.	n.a.	10.4711
34	IHG_TAA_DB3	n.a.	0.694239	n.a.	13.6957	1.19602	9.51301	14.2293	n.a.	51.567	n.a.	n.a.	n.a.	22.7571	21.403	16.2166	n.a.	n.a.	10.5241	2.87438	4.4462	n.a.	8.63516	17.5711	6.90717	3.78563	n.a.	8.73518	n.a.	n.a.	n.a.	n.a.	25.2427	n.a.	n.a.	13.4923	n.a.	3.73418	n.a.	n.a.	n.a.	n.a.	10.4804
35	IHG_TAA_DB4	n.a.	0.693279	n.a.	13.4956	1.11989	9.44333	14.0734	n.a.	50.3958	n.a.	n.a.	n.a.	22.276	21.1588	16.197	n.a.	n.a.	10.3787	2.82929	4.45459	n.a.	8.38635	17.2486	6.90841	3.50681	n.a.	8.55123	n.a.	n.a.	n.a.	n.a.	24.6594	n.a.	n.a.	13.2576	n.a.	3.7189	n.a.	n.a.	n.a.	n.a.	10.6393
30	IHG_TAA_DC1	n.a.	0.794191	n.a.	15.4413	1.402	10.7856	16.2312	n.a.	57.271	n.a.	n.a.	n.a.	24.6577	24.1345	18.6431	n.a.	n.a.	11.9272	3.25848	4.91595	n.a.	9.74498	19.8802	7.85038	4.2699	n.a.	9.80826	n.a.	n.a.	n.a.	n.a.	28.4301	n.a.	n.a.	15.389	n.a.	4.2982	n.a.	n.a.	n.a.	n.a.	12.0849
31	IHG_TAA_DC2	n.a.	0.711638	n.a.	13.6826	1.20426	9.61028	14.3837	n.a.	51.5925	n.a.	n.a.	n.a.	22.2958	21.5109	16.4163	n.a.	n.a.	10.4354	3.0577	4.3882	n.a.	8.65011	17.6631	7.04666	4.29516	n.a.	8.76369	n.a.	n.a.	n.a.	n.a.	25.6026	n.a.	n.a.	13.5289	n.a.	3.76282	n.a.	n.a.	n.a.	n.a.	10.1329
32	IHG_TAA_DC3	n.a.	0.732037	n.a.	14.598	1.48308	10.2415	15.265	n.a.	54.3832	n.a.	n.a.	n.a.	23.6167	22.5422	17.4721	n.a.	n.a.	11.205	3.19503	4.61718	n.a.	9.13035	18.7043	7.27527	5.16827	n.a.	9.24138	n.a.	n.a.	n.a.	n.a.	27.0753	n.a.	n.a.	14.3969	n.a.	3.88379	n.a.	n.a.	n.a.	n.a.	10.8245
27	IHG_TAA_DD1	n.a.	0.733194	n.a.	14.8385	1.24842	10.2639	15.4514	n.a.	55.3655	n.a.	n.a.	n.a.	23.5848	23.0244	17.8735	n.a.	n.a.	11.6347	3.29901	4.92398	n.a.	9.47329	19.1381	7.61248	5.48193	n.a.	9.44246	n.a.	n.a.	n.a.	n.a.	27.8588	n.a.	n.a.	14.827	n.a.	3.97038	n.a.	n.a.	n.a.	n.a.	12.2347
28	IHG_TAA_DD2	n.a.	0.73237	n.a.	15.383	1.19922	10.7881	16.0664	n.a.	56.9315	n.a.	n.a.	n.a.	24.0136	23.7863	18.5045	n.a.	n.a.	12.0778	3.36501	5.06762	n.a.	9.86478	19.8135	7.79376	4.89275	n.a.	9.80222	n.a.	n.a.	n.a.	n.a.	28.6005	n.a.	n.a.	15.3638	n.a.	4.2097	n.a.	n.a.	n.a.	n.a.	12.4022
29	IHG_TAA_DD3	n.a.	0.725102	n.a.	14.5236	1.17187	10.1514	15.1938	n.a.	54.3466	n.a.	n.a.	n.a.	23.0754	22.5763	17.322	n.a.	n.a.	11.2627	3.27392	4.71623	n.a.	9.13556	18.6074	7.32796	5.17571	n.a.	9.1331	n.a.	n.a.	n.a.	n.a.	27.0788	n.a.	n.a.	14.3449	n.a.	3.88029	n.a.	n.a.	n.a.	n.a.	11.8217
	Utregning til µmol AA/g prøve:
		Amount N-Leu	Conc. N-Leu
		0.5	20
Sample	Sample Name		*fra tørrstoffanalyse
		Weight (g)	Dry matter	Corrected weight	P-Ser	Tau	Urea	Asp	Hyp	Thr	Ser	Asn	Glu	Gln	Sar	a-AAA	Pro	Gly	Ala	Cit	a-ABA	Val	Cys	Met	Cystha	Ile	Leu	Nleu	Tyr	b-Ala	Phe	b-AiBA	H-cys	GABA	EtOHNH3	NH3	HyLys	Orn	Lys	1-methis	His	Trp	3-methis	Ans	Car	Arg
36	IHG_TAA_DA1	0.1006	0.92	0.092552	#VALUE!	10.7524	#VALUE!	217.185	20.2162	151.081	223.79	#VALUE!	794.427	#VALUE!	#VALUE!	#VALUE!	353.924	341.599	262.655	#VALUE!	#VALUE!	163.523	46.2858	68.4105	#VALUE!	134.451	273.869	108.047	71.9661	#VALUE!	135.446	#VALUE!	#VALUE!	#VALUE!	#VALUE!	391.193	#VALUE!	#VALUE!	211.778	#VALUE!	57.822	#VALUE!	#VALUE!	#VALUE!	#VALUE!	171.987
37	IHG_TAA_DA2	0.1	0.92	0.092	#VALUE!	11.1567	#VALUE!	215.586	19.1758	151.286	222.964	#VALUE!	784.003	#VALUE!	#VALUE!	#VALUE!	353.575	335.52	256.506	#VALUE!	#VALUE!	160.338	46.6274	67.7157	#VALUE!	133.479	273.045	108.696	76.1282	#VALUE!	135.481	#VALUE!	#VALUE!	#VALUE!	#VALUE!	383.909	#VALUE!	#VALUE!	210.989	#VALUE!	56.9041	#VALUE!	#VALUE!	#VALUE!	#VALUE!	165.296
38	IHG_TAA_DA4	0.1009	0.92	0.092828	#VALUE!	10.7174	#VALUE!	215.825	20.5079	150.466	222.84	#VALUE!	781.712	#VALUE!	#VALUE!	#VALUE!	358.679	338.098	260.187	#VALUE!	#VALUE!	163.076	45.466	69.913	#VALUE!	133.568	274.818	107.726	71.4775	#VALUE!	135.037	#VALUE!	#VALUE!	#VALUE!	#VALUE!	382.029	#VALUE!	#VALUE!	211.036	#VALUE!	56.7981	#VALUE!	#VALUE!	#VALUE!	#VALUE!	164.303
33	IHG_TAA_DB2	0.1004	0.9015	0.0905106	#VALUE!	10.575	#VALUE!	217.095	20.0478	151.922	224.627	#VALUE!	808.52	#VALUE!	#VALUE!	#VALUE!	353.104	337.556	258.186	#VALUE!	#VALUE!	167.318	46.3781	71.9571	#VALUE!	136.94	278.286	110.484	67.8372	#VALUE!	138.182	#VALUE!	#VALUE!	#VALUE!	#VALUE!	402.879	#VALUE!	#VALUE!	215.475	#VALUE!	59.2998	#VALUE!	#VALUE!	#VALUE!	#VALUE!	163.809
34	IHG_TAA_DB3	0.1007	0.9015	0.090781	#VALUE!	11.0717	#VALUE!	218.418	19.074	151.713	226.928	#VALUE!	822.387	#VALUE!	#VALUE!	#VALUE!	362.929	341.334	258.621	#VALUE!	#VALUE!	167.838	45.8405	70.9078	#VALUE!	137.713	280.223	110.155	60.373	#VALUE!	139.308	#VALUE!	#VALUE!	#VALUE!	#VALUE!	402.569	#VALUE!	#VALUE!	215.175	#VALUE!	59.5525	#VALUE!	#VALUE!	#VALUE!	#VALUE!	167.141
35	IHG_TAA_DB4	0.1003	0.9015	0.0904204	#VALUE!	11.0985	#VALUE!	216.047	17.9279	151.175	225.297	#VALUE!	806.769	#VALUE!	#VALUE!	#VALUE!	356.609	338.725	259.292	#VALUE!	#VALUE!	166.148	45.2932	71.3121	#VALUE!	134.254	276.127	110.594	56.1393	#VALUE!	136.894	#VALUE!	#VALUE!	#VALUE!	#VALUE!	394.764	#VALUE!	#VALUE!	212.236	#VALUE!	59.5347	#VALUE!	#VALUE!	#VALUE!	#VALUE!	170.321
30	IHG_TAA_DC1	0.1	0.9078	0.09078	#VALUE!	11.1441	#VALUE!	216.672	19.6728	151.344	227.755	#VALUE!	803.625	#VALUE!	#VALUE!	#VALUE!	345.997	338.654	261.6	#VALUE!	#VALUE!	167.363	45.723	68.9805	#VALUE!	136.741	278.959	110.156	59.9152	#VALUE!	137.629	#VALUE!	#VALUE!	#VALUE!	#VALUE!	398.93	#VALUE!	#VALUE!	215.939	#VALUE!	60.3123	#VALUE!	#VALUE!	#VALUE!	#VALUE!	169.575
31	IHG_TAA_DC2	0.1004	0.9078	0.0911431	#VALUE!	11.0803	#VALUE!	213.041	18.7504	149.634	223.956	#VALUE!	803.303	#VALUE!	#VALUE!	#VALUE!	347.148	334.929	255.604	#VALUE!	#VALUE!	162.48	47.6089	68.3249	#VALUE!	134.683	275.017	109.718	66.8764	#VALUE!	136.452	#VALUE!	#VALUE!	#VALUE!	#VALUE!	398.636	#VALUE!	#VALUE!	210.648	#VALUE!	58.5877	#VALUE!	#VALUE!	#VALUE!	#VALUE!	157.771
32	IHG_TAA_DC3	0.1001	0.9078	0.0908708	#VALUE!	11.0729	#VALUE!	220.811	22.4332	154.914	230.9	#VALUE!	822.605	#VALUE!	#VALUE!	#VALUE!	357.228	340.976	264.284	#VALUE!	#VALUE!	169.487	48.3283	69.8399	#VALUE!	138.106	282.923	110.046	78.1757	#VALUE!	139.786	#VALUE!	#VALUE!	#VALUE!	#VALUE!	409.543	#VALUE!	#VALUE!	217.768	#VALUE!	58.7466	#VALUE!	#VALUE!	#VALUE!	#VALUE!	163.733
27	IHG_TAA_DD1	0.1	0.914	0.0914	#VALUE!	10.5377	#VALUE!	213.264	17.9428	147.516	222.073	#VALUE!	795.732	#VALUE!	#VALUE!	#VALUE!	338.97	330.914	256.884	#VALUE!	#VALUE!	167.218	47.4145	70.7691	#VALUE!	136.153	275.059	109.409	78.7882	#VALUE!	135.71	#VALUE!	#VALUE!	#VALUE!	#VALUE!	400.397	#VALUE!	#VALUE!	213.099	#VALUE!	57.0637	#VALUE!	#VALUE!	#VALUE!	#VALUE!	175.842
28	IHG_TAA_DD2	0.1	0.9136	0.09136	#VALUE!	10.2855	#VALUE!	216.042	16.8421	151.51	225.639	#VALUE!	799.557	#VALUE!	#VALUE!	#VALUE!	337.252	334.059	259.881	#VALUE!	#VALUE!	169.623	47.2588	71.1706	#VALUE!	138.543	278.265	109.457	68.7147	#VALUE!	137.664	#VALUE!	#VALUE!	#VALUE!	#VALUE!	401.671	#VALUE!	#VALUE!	215.772	#VALUE!	59.1219	#VALUE!	#VALUE!	#VALUE!	#VALUE!	174.179
29	IHG_TAA_DD3	0.1006	0.9136	0.0919082	#VALUE!	10.7662	#VALUE!	215.644	17.3998	150.727	225.594	#VALUE!	806.929	#VALUE!	#VALUE!	#VALUE!	342.62	335.208	257.194	#VALUE!	#VALUE!	167.227	48.6106	70.0258	#VALUE!	135.643	276.279	108.804	76.8481	#VALUE!	135.607	#VALUE!	#VALUE!	#VALUE!	#VALUE!	402.061	#VALUE!	#VALUE!	212.991	#VALUE!	57.6139	#VALUE!	#VALUE!	#VALUE!	#VALUE!	175.526
	Utregning til mg AA/g prøve:
		P-Ser	Tau	Urea	Asp	Hyp	Thr	Ser	Asn	Glu	Gln	Sar	a-AAA	Pro	Gly	Ala	Cit	a-ABA	Val	Cys	Met	Cystha	Ile	Leu	Nleu	Tyr	b-Ala	Phe	b-AiBA	H-cys	GABA	EtOHNH3	NH3	HyLys	Orn	Lys	1-methis	His	Trp	3-methis	Ans	Car	Arg
		185.1	125.1	60.06	133.1	131.1	119.1	105.1	132.1	147.1	146.1	89.09	161.2	115.1	75.07	89.09	175.2	103.1	117.1	121.2	149.2	222.3	131.2	131.2		181.2	89.09	165.2	103.1	135.2	103.1	61.08	17	162.2	132.2	146.2	169.2	155.2	169.2	204.2	240.3	226.2	174.2
36	IHG_TAA_DA1	#VALUE!	1.34513	#VALUE!	28.9073	2.65035	17.9937	23.5203	#VALUE!	116.86	#VALUE!	#VALUE!	#VALUE!	40.7366	25.6438	23.4	#VALUE!	#VALUE!	19.1485	5.60984	10.2068	#VALUE!	17.64	35.9316	0	13.0403	#VALUE!	22.3757	#VALUE!	#VALUE!	#VALUE!	#VALUE!	6.65029	#VALUE!	#VALUE!	30.9619	#VALUE!	8.97398	#VALUE!	#VALUE!	#VALUE!	#VALUE!	29.9601
37	IHG_TAA_DA2	#VALUE!	1.3957	#VALUE!	28.6945	2.51394	18.0182	23.4335	#VALUE!	115.327	#VALUE!	#VALUE!	#VALUE!	40.6965	25.1875	22.8522	#VALUE!	#VALUE!	18.7756	5.65124	10.1032	#VALUE!	17.5125	35.8234	0	13.7944	#VALUE!	22.3814	#VALUE!	#VALUE!	#VALUE!	#VALUE!	6.52645	#VALUE!	#VALUE!	30.8466	#VALUE!	8.83152	#VALUE!	#VALUE!	#VALUE!	#VALUE!	28.7946
38	IHG_TAA_DA4	#VALUE!	1.34075	#VALUE!	28.7264	2.68859	17.9205	23.4205	#VALUE!	114.99	#VALUE!	#VALUE!	#VALUE!	41.2839	25.381	23.18	#VALUE!	#VALUE!	19.0962	5.51047	10.431	#VALUE!	17.5241	36.0561	0	12.9517	#VALUE!	22.3082	#VALUE!	#VALUE!	#VALUE!	#VALUE!	6.49449	#VALUE!	#VALUE!	30.8534	#VALUE!	8.81506	#VALUE!	#VALUE!	#VALUE!	#VALUE!	28.6217
33	IHG_TAA_DB2	#VALUE!	1.32294	#VALUE!	28.8953	2.62826	18.094	23.6083	#VALUE!	118.933	#VALUE!	#VALUE!	#VALUE!	40.6423	25.3403	23.0018	#VALUE!	#VALUE!	19.593	5.62103	10.736	#VALUE!	17.9665	36.5112	0	12.2921	#VALUE!	22.8277	#VALUE!	#VALUE!	#VALUE!	#VALUE!	6.84895	#VALUE!	#VALUE!	31.5024	#VALUE!	9.20333	#VALUE!	#VALUE!	#VALUE!	#VALUE!	28.5355
34	IHG_TAA_DB3	#VALUE!	1.38507	#VALUE!	29.0714	2.50061	18.069	23.8501	#VALUE!	120.973	#VALUE!	#VALUE!	#VALUE!	41.7732	25.624	23.0406	#VALUE!	#VALUE!	19.6539	5.55586	10.5794	#VALUE!	18.068	36.7653	0	10.9396	#VALUE!	23.0137	#VALUE!	#VALUE!	#VALUE!	#VALUE!	6.84367	#VALUE!	#VALUE!	31.4586	#VALUE!	9.24254	#VALUE!	#VALUE!	#VALUE!	#VALUE!	29.116
35	IHG_TAA_DB4	#VALUE!	1.38842	#VALUE!	28.7559	2.35035	18.005	23.6787	#VALUE!	118.676	#VALUE!	#VALUE!	#VALUE!	41.0457	25.4281	23.1004	#VALUE!	#VALUE!	19.456	5.48954	10.6398	#VALUE!	17.6142	36.2279	0	10.1724	#VALUE!	22.6148	#VALUE!	#VALUE!	#VALUE!	#VALUE!	6.71099	#VALUE!	#VALUE!	31.0289	#VALUE!	9.23978	#VALUE!	#VALUE!	#VALUE!	#VALUE!	29.67
30	IHG_TAA_DC1	#VALUE!	1.39412	#VALUE!	28.8391	2.5791	18.0251	23.9371	#VALUE!	118.213	#VALUE!	#VALUE!	#VALUE!	39.8243	25.4228	23.3059	#VALUE!	#VALUE!	19.5982	5.54163	10.2919	#VALUE!	17.9405	36.5994	0	10.8566	#VALUE!	22.7364	#VALUE!	#VALUE!	#VALUE!	#VALUE!	6.78181	#VALUE!	#VALUE!	31.5702	#VALUE!	9.36046	#VALUE!	#VALUE!	#VALUE!	#VALUE!	29.54
31	IHG_TAA_DC2	#VALUE!	1.38615	#VALUE!	28.3557	2.45818	17.8214	23.5378	#VALUE!	118.166	#VALUE!	#VALUE!	#VALUE!	39.9568	25.1431	22.7718	#VALUE!	#VALUE!	19.0264	5.7702	10.1941	#VALUE!	17.6705	36.0823	0	12.118	#VALUE!	22.5419	#VALUE!	#VALUE!	#VALUE!	#VALUE!	6.77682	#VALUE!	#VALUE!	30.7967	#VALUE!	9.09282	#VALUE!	#VALUE!	#VALUE!	#VALUE!	27.4837
32	IHG_TAA_DC3	#VALUE!	1.38521	#VALUE!	29.39	2.941	18.4502	24.2676	#VALUE!	121.005	#VALUE!	#VALUE!	#VALUE!	41.117	25.597	23.5451	#VALUE!	#VALUE!	19.8469	5.8574	10.4201	#VALUE!	18.1196	37.1195	0	14.1654	#VALUE!	23.0926	#VALUE!	#VALUE!	#VALUE!	#VALUE!	6.96222	#VALUE!	#VALUE!	31.8377	#VALUE!	9.11747	#VALUE!	#VALUE!	#VALUE!	#VALUE!	28.5222
27	IHG_TAA_DD1	#VALUE!	1.31827	#VALUE!	28.3855	2.3523	17.5692	23.3399	#VALUE!	117.052	#VALUE!	#VALUE!	#VALUE!	39.0154	24.8417	22.8858	#VALUE!	#VALUE!	19.5812	5.74663	10.5588	#VALUE!	17.8633	36.0878	0	14.2764	#VALUE!	22.4193	#VALUE!	#VALUE!	#VALUE!	#VALUE!	6.80674	#VALUE!	#VALUE!	31.1551	#VALUE!	8.85629	#VALUE!	#VALUE!	#VALUE!	#VALUE!	30.6317
28	IHG_TAA_DD2	#VALUE!	1.28672	#VALUE!	28.7552	2.208	18.0448	23.7147	#VALUE!	117.615	#VALUE!	#VALUE!	#VALUE!	38.8177	25.0778	23.1528	#VALUE!	#VALUE!	19.8628	5.72777	10.6187	#VALUE!	18.1768	36.5083	0	12.4511	#VALUE!	22.7421	#VALUE!	#VALUE!	#VALUE!	#VALUE!	6.82841	#VALUE!	#VALUE!	31.5459	#VALUE!	9.17572	#VALUE!	#VALUE!	#VALUE!	#VALUE!	30.342
29	IHG_TAA_DD3	#VALUE!	1.34685	#VALUE!	28.7022	2.28111	17.9515	23.71	#VALUE!	118.699	#VALUE!	#VALUE!	#VALUE!	39.4356	25.1641	22.9134	#VALUE!	#VALUE!	19.5822	5.8916	10.4478	#VALUE!	17.7964	36.2478	0	13.9249	#VALUE!	22.4022	#VALUE!	#VALUE!	#VALUE!	#VALUE!	6.83504	#VALUE!	#VALUE!	31.1393	#VALUE!	8.94167	#VALUE!	#VALUE!	#VALUE!	#VALUE!	30.5767
avg	DA	#VALUE!	1.36053	#VALUE!	28.7761	2.61763	17.9775	23.4581	#VALUE!	115.726	#VALUE!	#VALUE!	#VALUE!	40.9057	25.4041	23.1441	#VALUE!	#VALUE!	19.0067	5.59052	10.247	#VALUE!	17.5588	35.937	0	13.2621	#VALUE!	22.3551	#VALUE!	#VALUE!	#VALUE!	#VALUE!	6.55708	#VALUE!	#VALUE!	30.8873	#VALUE!	8.87352	#VALUE!	#VALUE!	#VALUE!	#VALUE!	29.1254
avg	DB	#VALUE!	1.36547	#VALUE!	28.9075	2.49308	18.056	23.7124	#VALUE!	119.527	#VALUE!	#VALUE!	#VALUE!	41.1537	25.4641	23.0476	#VALUE!	#VALUE!	19.5676	5.55548	10.6517	#VALUE!	17.8829	36.5015	0	11.1347	#VALUE!	22.8188	#VALUE!	#VALUE!	#VALUE!	#VALUE!	6.8012	#VALUE!	#VALUE!	31.33	#VALUE!	9.22855	#VALUE!	#VALUE!	#VALUE!	#VALUE!	29.1072
avg	DC	#VALUE!	1.3885	#VALUE!	28.8616	2.65943	18.0989	23.9141	#VALUE!	119.128	#VALUE!	#VALUE!	#VALUE!	40.2993	25.3876	23.2076	#VALUE!	#VALUE!	19.4905	5.72308	10.302	#VALUE!	17.9102	36.6004	0	12.38	#VALUE!	22.7903	#VALUE!	#VALUE!	#VALUE!	#VALUE!	6.84028	#VALUE!	#VALUE!	31.4016	#VALUE!	9.19025	#VALUE!	#VALUE!	#VALUE!	#VALUE!	28.5153
avg	DD	#VALUE!	1.31728	#VALUE!	28.6143	2.28047	17.8552	23.5882	#VALUE!	117.789	#VALUE!	#VALUE!	#VALUE!	39.0896	25.0279	22.984	#VALUE!	#VALUE!	19.6754	5.78867	10.5418	#VALUE!	17.9455	36.2813	0	13.5508	#VALUE!	22.5212	#VALUE!	#VALUE!	#VALUE!	#VALUE!	6.8234	#VALUE!	#VALUE!	31.2801	#VALUE!	8.99123	#VALUE!	#VALUE!	#VALUE!	#VALUE!	30.5168
SD	DA	#VALUE!	0.0249356	#VALUE!	0.0937409	0.0749595	0.0414973	0.0443156	#VALUE!	0.814011	#VALUE!	#VALUE!	#VALUE!	0.267977	0.187021	0.225087	#VALUE!	#VALUE!	0.164858	0.0590703	0.136824	#VALUE!	0.0575761	0.0950453	0	0.378117	#VALUE!	0.0332416	#VALUE!	#VALUE!	#VALUE!	#VALUE!	0.067188	#VALUE!	#VALUE!	0.0527984	#VALUE!	0.0713508	#VALUE!	#VALUE!	#VALUE!	#VALUE!	0.5944
SD	DB	#VALUE!	0.0301101	#VALUE!	0.129096	0.113582	0.0374878	0.101538	#VALUE!	1.02773	#VALUE!	#VALUE!	#VALUE!	0.46796	0.118559	0.0405491	#VALUE!	#VALUE!	0.0827557	0.0536799	0.0644727	#VALUE!	0.194468	0.21951	0	0.876276	#VALUE!	0.162957	#VALUE!	#VALUE!	#VALUE!	#VALUE!	0.0638256	#VALUE!	#VALUE!	0.213622	#VALUE!	0.0178691	#VALUE!	#VALUE!	#VALUE!	#VALUE!	0.46317
SD	DC	#VALUE!	0.00399804	#VALUE!	0.422527	0.205128	0.261992	0.298389	#VALUE!	1.32746	#VALUE!	#VALUE!	#VALUE!	0.580691	0.186979	0.323264	#VALUE!	#VALUE!	0.343517	0.133149	0.0925556	#VALUE!	0.184591	0.423465	0	1.36346	#VALUE!	0.228058	#VALUE!	#VALUE!	#VALUE!	#VALUE!	0.0862487	#VALUE!	#VALUE!	0.441441	#VALUE!	0.12078	#VALUE!	#VALUE!	#VALUE!	#VALUE!	0.839498
SD	DD	#VALUE!	0.0245575	#VALUE!	0.163243	0.0589132	0.20578	0.175589	#VALUE!	0.683583	#VALUE!	#VALUE!	#VALUE!	0.257635	0.136254	0.119881	#VALUE!	#VALUE!	0.132518	0.0731933	0.0707642	#VALUE!	0.165822	0.173305	0	0.790734	#VALUE!	0.156354	#VALUE!	#VALUE!	#VALUE!	#VALUE!	0.0120832	#VALUE!	#VALUE!	0.18805	#VALUE!	0.135031	#VALUE!	#VALUE!	#VALUE!	#VALUE!	0.125641
	For presentasjon av TAA: Summer alle TAA - nitrogenforbindelsene som ikke er aminosyrer kan utelates fra presentasjonen

## Sheet: TAA table
mg AA/g/sample			EAA									NEAA												Others
	ID	ID	Thr	Val	Met	Ile	Leu	Phe	Lys	His	Trp	Asp	Ser	Glu	Pro	Gly	Ala	Cys	Tyr	Arg	TAA	EAA	EAA%	Hyp	Tau
36	IHG_TAA_DA1	DA	17.9937	19.1485	10.2068	17.64	35.9316	22.3757	30.9619	8.97398	na	28.9073	23.5203	116.86	40.7366	25.6438	23.4	5.60984	13.0403	29.9601	470.911	163.232	0.346631	2.65035	1.34513
37	IHG_TAA_DA2	DA	18.0182	18.7756	10.1032	17.5125	35.8234	22.3814	30.8466	8.83152	na	28.6945	23.4335	115.327	40.6965	25.1875	22.8522	5.65124	13.7944	28.7946	466.723	162.292	0.347727	2.51394	1.3957
38	IHG_TAA_DA4	DA	17.9205	19.0962	10.431	17.5241	36.0561	22.3082	30.8534	8.81506	na	28.7264	23.4205	114.99	41.2839	25.381	23.18	5.51047	12.9517	28.6217	467.07	163.005	0.348994	2.68859	1.34075
33	IHG_TAA_DB2	DB	18.094	19.593	10.736	17.9665	36.5112	22.8277	31.5024	9.20333	na	28.8953	23.6083	118.933	40.6423	25.3403	23.0018	5.62103	12.2921	28.5355	473.304	166.434	0.351643	2.62826	1.32294
34	IHG_TAA_DB3	DB	18.069	19.6539	10.5794	18.068	36.7653	23.0137	31.4586	9.24254	na	29.0714	23.8501	120.973	41.7732	25.624	23.0406	5.55586	10.9396	29.116	476.794	166.85	0.349942	2.50061	1.38507
35	IHG_TAA_DB4	DB	18.005	19.456	10.6398	17.6142	36.2279	22.6148	31.0289	9.23978	na	28.7559	23.6787	118.676	41.0457	25.4281	23.1004	5.48954	10.1724	29.67	470.843	164.826	0.350067	2.35035	1.38842
30	IHG_TAA_DC1	DC	18.0251	19.5982	10.2919	17.9405	36.5994	22.7364	31.5702	9.36046	na	28.8391	23.9371	118.213	39.8243	25.4228	23.3059	5.54163	10.8566	29.54	471.603	166.122	0.35225	2.5791	1.39412
31	IHG_TAA_DC2	DC	17.8214	19.0264	10.1941	17.6705	36.0823	22.5419	30.7967	9.09282	na	28.3557	23.5378	118.166	39.9568	25.1431	22.7718	5.7702	12.118	27.4837	466.529	163.226	0.349873	2.45818	1.38615
32	IHG_TAA_DC3	DC	18.4502	19.8469	10.4201	18.1196	37.1195	23.0926	31.8377	9.11747	na	29.39	24.2676	121.005	41.117	25.597	23.5451	5.8574	14.1654	28.5222	481.471	168.004	0.348939	2.941	1.38521
27	IHG_TAA_DD1	DD	17.5692	19.5812	10.5588	17.8633	36.0878	22.4193	31.1551	8.85629	na	28.3855	23.3399	117.052	39.0154	24.8417	22.8858	5.74663	14.2764	30.6317	470.266	164.091	0.348932	2.3523	1.31827
28	IHG_TAA_DD2	DD	18.0448	19.8628	10.6187	18.1768	36.5083	22.7421	31.5459	9.17572	na	28.7552	23.7147	117.615	38.8177	25.0778	23.1528	5.72777	12.4511	30.342	472.329	166.675	0.352879	2.208	1.28672
29	IHG_TAA_DD3	DD	17.9515	19.5822	10.4478	17.7964	36.2478	22.4022	31.1393	8.94167	na	28.7022	23.71	118.699	39.4356	25.1641	22.9134	5.8916	13.9249	30.5767	473.527	164.509	0.347412	2.28111	1.34685
avg	DA		17.9775	19.0067	10.247	17.5588	35.937	22.3551	30.8873	8.87352	na	28.7761	23.4581	115.726	40.9057	25.4041	23.1441	5.59052	13.2621	29.1254	468.235	162.843	0.347781	2.61763	1.36053
avg	DB		18.056	19.5676	10.6517	17.8829	36.5015	22.8188	31.33	9.22855	na	28.9075	23.7124	119.527	41.1537	25.4641	23.0476	5.55548	11.1347	29.1072	473.647	166.037	0.35055	2.49308	1.36547
avg	DC		18.0989	19.4905	10.302	17.9102	36.6004	22.7903	31.4016	9.19025	na	28.8616	23.9141	119.128	40.2993	25.3876	23.2076	5.72308	12.38	28.5153	473.201	165.784	0.350346	2.65943	1.3885
avg	DD		17.8552	19.6754	10.5418	17.9455	36.2813	22.5212	31.2801	8.99123	na	28.6143	23.5882	117.789	39.0896	25.0279	22.984	5.78867	13.5508	30.5168	472.041	165.092	0.34974	2.28047	1.31728
SD	DA		0.0414973	0.164858	0.136824	0.0575761	0.0950453	0.0332416	0.0527984	0.0713508	na	0.0937409	0.0443156	0.814011	0.267977	0.187021	0.225087	0.0590703	0.378117	0.5944	2.32393	0.490274	0.00118247	0.0749595	0.0249356
SD	DB		0.0374878	0.0827557	0.0644727	0.194468	0.21951	0.162957	0.213622	0.0178691	na	0.129096	0.101538	1.02773	0.46796	0.118559	0.0405491	0.0536799	0.876276	0.46317	2.99056	1.0689	0.000948166	0.113582	0.0301101
SD	DC		0.261992	0.343517	0.0925556	0.184591	0.423465	0.228058	0.441441	0.12078	na	0.422527	0.298389	1.32746	0.580691	0.186979	0.323264	0.133149	1.36346	0.839498	7.59832	2.40701	0.00170694	0.205128	0.00399804
SD	DD		0.20578	0.132518	0.0707642	0.165822	0.173305	0.156354	0.18805	0.135031	na	0.163243	0.175589	0.683583	0.257635	0.136254	0.119881	0.0731933	0.790734	0.125641	1.64924	1.38713	0.00282191	0.0589132	0.0245575
	mg AA/g sample DW basis
			avg	sd	avg	sd	avg	sd	avg	sd
			DA	DA	DB	DB	DC	DC	DD	DD
EAA	Thr		17.9775	0.0414973	18.056	0.0374878	18.0989	0.261992	17.8552	0.20578
	Val		19.0067	0.164858	19.5676	0.0827557	19.4905	0.343517	19.6754	0.132518
	Met		10.247	0.136824	10.6517	0.0644727	10.302	0.0925556	10.5418	0.0707642
	Ile		17.5588	0.0575761	17.8829	0.194468	17.9102	0.184591	17.9455	0.165822
	Leu		35.937	0.0950453	36.5015	0.21951	36.6004	0.423465	36.2813	0.173305
	Phe		22.3551	0.0332416	22.8188	0.162957	22.7903	0.228058	22.5212	0.156354
	Lys		30.8873	0.0527984	31.33	0.213622	31.4016	0.441441	31.2801	0.18805
	His		8.87352	0.0713508	9.22855	0.0178691	9.19025	0.12078	8.99123	0.135031
	Trp		na		na		na		na
NEAA	Asp		28.7761	0.0937409	28.9075	0.129096	28.8616	0.422527	28.6143	0.163243
	Ser		23.4581	0.0443156	23.7124	0.101538	23.9141	0.298389	23.5882	0.175589
	Glu		115.726	0.814011	119.527	1.02773	119.128	1.32746	117.789	0.683583
	Pro		40.9057	0.267977	41.1537	0.46796	40.2993	0.580691	39.0896	0.257635
	Gly		25.4041	0.187021	25.4641	0.118559	25.3876	0.186979	25.0279	0.136254
	Ala		23.1441	0.225087	23.0476	0.0405491	23.2076	0.323264	22.984	0.119881
	Cys		5.59052	0.0590703	5.55548	0.0536799	5.72308	0.133149	5.78867	0.0731933
	Tyr		13.2621	0.378117	11.1347	0.876276	12.38	1.36346	13.5508	0.790734
	Arg		29.1254	0.5944	29.1072	0.46317	28.5153	0.839498	30.5168	0.125641
	TAA		468.235	2.3	473.647	3	473.201	7.6	472.041	1.6
	%EAA		0.347781	0.001	0.35055	0.001	0.350346	0.002	0.34974	0.003
others	Hyp		2.61763	0.0749595	2.49308	0.113582	2.65943	0.205128	2.28047	0.0589132
	Tau		1.36053	0.0249356	1.36547	0.0301101	1.3885	0.00399804	1.31728	0.0245575
*Tryptofan ødelegges under syrehydrolyse og kan ikke detekteres
Tryptophane degrades during acidification and can not be detected

## Sheet: Protein
	Her settes inn utregnet mengde TAA (mg/g prøve) fra TAA-arket:
		P-Ser	Tau	Urea	Asp	Hyp	Thr	Ser	Asn	Glu	Gln	Sar	a-AAA	Pro	Gly	Ala	Cit	a-ABA	Val	Cys	Met	Cystha	Ile	Leu	Nleu	Tyr	b-Ala	Phe	b-AiBA	H-cys	GABA	EtOHNH3	NH3	HyLys	Orn	Lys	1-methis	His	Trp	3-methis	Ans	Car	Arg
36	IHG_TAA_DA1	#VALUE!	1.34513	#VALUE!	28.9073	2.65035	17.9937	23.5203	#VALUE!	116.86	#VALUE!	#VALUE!	#VALUE!	40.7366	25.6438	23.4	#VALUE!	#VALUE!	19.1485	5.60984	10.2068	#VALUE!	17.64	35.9316	0	13.0403	#VALUE!	22.3757	#VALUE!	#VALUE!	#VALUE!	#VALUE!	6.65029	#VALUE!	#VALUE!	30.9619	#VALUE!	8.97398	#VALUE!	#VALUE!	#VALUE!	#VALUE!	29.9601
37	IHG_TAA_DA2	#VALUE!	1.3957	#VALUE!	28.6945	2.51394	18.0182	23.4335	#VALUE!	115.327	#VALUE!	#VALUE!	#VALUE!	40.6965	25.1875	22.8522	#VALUE!	#VALUE!	18.7756	5.65124	10.1032	#VALUE!	17.5125	35.8234	0	13.7944	#VALUE!	22.3814	#VALUE!	#VALUE!	#VALUE!	#VALUE!	6.52645	#VALUE!	#VALUE!	30.8466	#VALUE!	8.83152	#VALUE!	#VALUE!	#VALUE!	#VALUE!	28.7946
38	IHG_TAA_DA4	#VALUE!	1.34075	#VALUE!	28.7264	2.68859	17.9205	23.4205	#VALUE!	114.99	#VALUE!	#VALUE!	#VALUE!	41.2839	25.381	23.18	#VALUE!	#VALUE!	19.0962	5.51047	10.431	#VALUE!	17.5241	36.0561	0	12.9517	#VALUE!	22.3082	#VALUE!	#VALUE!	#VALUE!	#VALUE!	6.49449	#VALUE!	#VALUE!	30.8534	#VALUE!	8.81506	#VALUE!	#VALUE!	#VALUE!	#VALUE!	28.6217
33	IHG_TAA_DB2	#VALUE!	1.32294	#VALUE!	28.8953	2.62826	18.094	23.6083	#VALUE!	118.933	#VALUE!	#VALUE!	#VALUE!	40.6423	25.3403	23.0018	#VALUE!	#VALUE!	19.593	5.62103	10.736	#VALUE!	17.9665	36.5112	0	12.2921	#VALUE!	22.8277	#VALUE!	#VALUE!	#VALUE!	#VALUE!	6.84895	#VALUE!	#VALUE!	31.5024	#VALUE!	9.20333	#VALUE!	#VALUE!	#VALUE!	#VALUE!	28.5355
34	IHG_TAA_DB3	#VALUE!	1.38507	#VALUE!	29.0714	2.50061	18.069	23.8501	#VALUE!	120.973	#VALUE!	#VALUE!	#VALUE!	41.7732	25.624	23.0406	#VALUE!	#VALUE!	19.6539	5.55586	10.5794	#VALUE!	18.068	36.7653	0	10.9396	#VALUE!	23.0137	#VALUE!	#VALUE!	#VALUE!	#VALUE!	6.84367	#VALUE!	#VALUE!	31.4586	#VALUE!	9.24254	#VALUE!	#VALUE!	#VALUE!	#VALUE!	29.116
35	IHG_TAA_DB4	#VALUE!	1.38842	#VALUE!	28.7559	2.35035	18.005	23.6787	#VALUE!	118.676	#VALUE!	#VALUE!	#VALUE!	41.0457	25.4281	23.1004	#VALUE!	#VALUE!	19.456	5.48954	10.6398	#VALUE!	17.6142	36.2279	0	10.1724	#VALUE!	22.6148	#VALUE!	#VALUE!	#VALUE!	#VALUE!	6.71099	#VALUE!	#VALUE!	31.0289	#VALUE!	9.23978	#VALUE!	#VALUE!	#VALUE!	#VALUE!	29.67
30	IHG_TAA_DC1	#VALUE!	1.39412	#VALUE!	28.8391	2.5791	18.0251	23.9371	#VALUE!	118.213	#VALUE!	#VALUE!	#VALUE!	39.8243	25.4228	23.3059	#VALUE!	#VALUE!	19.5982	5.54163	10.2919	#VALUE!	17.9405	36.5994	0	10.8566	#VALUE!	22.7364	#VALUE!	#VALUE!	#VALUE!	#VALUE!	6.78181	#VALUE!	#VALUE!	31.5702	#VALUE!	9.36046	#VALUE!	#VALUE!	#VALUE!	#VALUE!	29.54
31	IHG_TAA_DC2	#VALUE!	1.38615	#VALUE!	28.3557	2.45818	17.8214	23.5378	#VALUE!	118.166	#VALUE!	#VALUE!	#VALUE!	39.9568	25.1431	22.7718	#VALUE!	#VALUE!	19.0264	5.7702	10.1941	#VALUE!	17.6705	36.0823	0	12.118	#VALUE!	22.5419	#VALUE!	#VALUE!	#VALUE!	#VALUE!	6.77682	#VALUE!	#VALUE!	30.7967	#VALUE!	9.09282	#VALUE!	#VALUE!	#VALUE!	#VALUE!	27.4837
32	IHG_TAA_DC3	#VALUE!	1.38521	#VALUE!	29.39	2.941	18.4502	24.2676	#VALUE!	121.005	#VALUE!	#VALUE!	#VALUE!	41.117	25.597	23.5451	#VALUE!	#VALUE!	19.8469	5.8574	10.4201	#VALUE!	18.1196	37.1195	0	14.1654	#VALUE!	23.0926	#VALUE!	#VALUE!	#VALUE!	#VALUE!	6.96222	#VALUE!	#VALUE!	31.8377	#VALUE!	9.11747	#VALUE!	#VALUE!	#VALUE!	#VALUE!	28.5222
27	IHG_TAA_DD1	#VALUE!	1.31827	#VALUE!	28.3855	2.3523	17.5692	23.3399	#VALUE!	117.052	#VALUE!	#VALUE!	#VALUE!	39.0154	24.8417	22.8858	#VALUE!	#VALUE!	19.5812	5.74663	10.5588	#VALUE!	17.8633	36.0878	0	14.2764	#VALUE!	22.4193	#VALUE!	#VALUE!	#VALUE!	#VALUE!	6.80674	#VALUE!	#VALUE!	31.1551	#VALUE!	8.85629	#VALUE!	#VALUE!	#VALUE!	#VALUE!	30.6317
28	IHG_TAA_DD2	#VALUE!	1.28672	#VALUE!	28.7552	2.208	18.0448	23.7147	#VALUE!	117.615	#VALUE!	#VALUE!	#VALUE!	38.8177	25.0778	23.1528	#VALUE!	#VALUE!	19.8628	5.72777	10.6187	#VALUE!	18.1768	36.5083	0	12.4511	#VALUE!	22.7421	#VALUE!	#VALUE!	#VALUE!	#VALUE!	6.82841	#VALUE!	#VALUE!	31.5459	#VALUE!	9.17572	#VALUE!	#VALUE!	#VALUE!	#VALUE!	30.342
29	IHG_TAA_DD3	#VALUE!	1.34685	#VALUE!	28.7022	2.28111	17.9515	23.71	#VALUE!	118.699	#VALUE!	#VALUE!	#VALUE!	39.4356	25.1641	22.9134	#VALUE!	#VALUE!	19.5822	5.8916	10.4478	#VALUE!	17.7964	36.2478	0	13.9249	#VALUE!	22.4022	#VALUE!	#VALUE!	#VALUE!	#VALUE!	6.83504	#VALUE!	#VALUE!	31.1393	#VALUE!	8.94167	#VALUE!	#VALUE!	#VALUE!	#VALUE!	30.5767
	For utregning og presentasjon av protein tas kun aminosyrer som er proteinbundet med. Glutamin og asparagin deamineres under syrehydrolyse og er derfor inkludert i henholdsvis glutamat- og asparginsyretoppene. Tryptofan ødelegges fullstendig i syrehydrolysen og detekteres ikke. Antall AA som skal regnes med er derfor normalt 17.
	Totalprotein beregnes ved at man trekker fra et vannmolekyl fra hver enkelt aminosyre og summerer tilslutt (mg AA/g prøve *((MW AA-MW vann)/MW AA))
		Asp	Thr	Ser	Glu	Pro	Gly	Ala	Val	Cys	Met	Ile	Leu	Tyr	Phe	Lys	His	Arg	Sum	Sum_EAA
		133.1	119.1	105.1	147.1	115.1	75.07	89.09	117.1	121.2	149.2	131.2	131.2	181.2	165.2	146.2	155.2	174.2
		115.08	101.08	87.08	129.08	97.08	57.05	71.07	99.08	103.18	131.18	113.18	113.18	163.18	147.18	128.18	137.18	156.18
		0.864613	0.848699	0.828544	0.877498	0.84344	0.759957	0.797733	0.846114	0.85132	0.879223	0.862652	0.862652	0.900552	0.89092	0.876744	0.883892	0.896556
36	IHG_TAA_DA1	24.9937	15.2713	19.4876	102.545	34.3589	19.4882	18.6669	16.2018	4.77577	8.97409	15.2172	30.9965	11.7434	19.9349	27.1456	7.93202	26.8609	404.594	141.673
37	IHG_TAA_DA2	24.8096	15.292	19.4157	101.199	34.3251	19.1414	18.2299	15.8863	4.81102	8.88294	15.1072	30.9032	12.4226	19.94	27.0446	7.8061	25.8159	401.033	140.862
38	IHG_TAA_DA4	24.8372	15.2091	19.4049	100.903	34.8206	19.2885	18.4915	16.1575	4.69118	9.17119	15.1172	31.1039	11.6637	19.8748	27.0506	7.79156	25.6609	401.238	141.476
33	IHG_TAA_DB2	24.9833	15.3563	19.5606	104.364	34.2793	19.2576	18.3493	16.5779	4.78529	9.43933	15.4989	31.4965	11.0697	20.3377	27.6196	8.13475	25.5837	406.693	144.461
34	IHG_TAA_DB3	25.1355	15.3351	19.7609	106.154	35.2332	19.4731	18.3802	16.6294	4.72982	9.30168	15.5864	31.7157	9.85167	20.5034	27.5811	8.16941	26.1041	409.644	144.822
35	IHG_TAA_DB4	24.8627	15.2808	19.6188	104.138	34.6196	19.3242	18.4279	16.462	4.67336	9.35472	15.1949	31.2521	9.16081	20.148	27.2044	8.16697	26.6008	404.49	143.064
30	IHG_TAA_DC1	24.9346	15.2978	19.8329	103.732	33.5894	19.3202	18.5919	16.5823	4.7177	9.04887	15.4764	31.5725	9.77696	20.2563	27.679	8.27364	26.4842	405.167	144.187
31	IHG_TAA_DC2	24.5167	15.125	19.5021	103.69	33.7012	19.1077	18.1658	16.0985	4.91229	8.96286	15.2435	31.1265	10.9129	20.083	27.0008	8.03706	24.6406	400.827	141.677
32	IHG_TAA_DC3	25.411	15.6587	20.1068	106.182	34.6797	19.4527	18.7827	16.7928	4.98652	9.1616	15.6309	32.0213	12.7567	20.5737	27.9136	8.05885	25.5718	413.741	145.811
27	IHG_TAA_DD1	24.5425	14.9109	19.3381	102.713	32.9072	18.8787	18.2567	16.5679	4.89222	9.2835	15.4099	31.1312	12.8567	19.9738	27.3151	7.828	27.463	404.268	142.42
28	IHG_TAA_DD2	24.8622	15.3146	19.6487	103.207	32.7404	19.0581	18.4697	16.8062	4.87616	9.33616	15.6803	31.494	11.2129	20.2614	27.6577	8.11034	27.2033	405.939	144.661
29	IHG_TAA_DD3	24.8163	15.2354	19.6447	104.158	33.2616	19.1236	18.2788	16.5688	5.01564	9.18598	15.3521	31.2692	12.5401	19.9586	27.3012	7.90347	27.4137	407.028	142.775
			Protein (mg/g)	SD	EAA	EAA SD
		DA	402.288	1.99936	141.337	0.422951
		DB	406.943	2.5863	144.116	0.928597
		DC	406.578	6.57179	143.892	2.08282
		DD	405.745	1.38977	143.285	1.20424
