# Supplementary material for: Inclusion of photoautotrophic cultivated diatom biomass in salmon feed can deter lice
Source: PLoS One. 2021 Jul 29;16(7):e0255370. doi: 10.1371/journal.pone.0255370 (PMC8321285; doi:10.1371/journal.pone.0255370)
Supplement: S5 File — (XLSX) [file pone.0255370.s006.xlsx]

## Sheet: Feed samples and DW
Tørrstoff og aske		weight in grams (g)			110 °C		540 °C			WW basis				WW basis AVG				WW basis SD				DW basis		AVG		SD
prøve ID		skål	skål + WW	WW	skål + DW	DW	skål + ash	Ash	AFDW	Water%_W	DW%_W	AFDW%_W	Ash%_W	Water % AVG	DW % AVG	AFDW % AVG	Ash % AVG	Water % SD	DW % SD	Ash free DW % SD	Ash % SD	AFDW%	Ash	AFDW AVG	Ash AVG	Ash free DW SD	Ash SD
DA	1	0.8956	10.91	10.0144	10.1168	9.2212	1.7487	0.8531	8.3681	0.0792059	0.920794	0.835607	0.0851873	0.080029	0.919971	0.835034	0.0849366	0.000670583	0.000670583	0.000408023	0.000332475	0.907485	0.0925151	0.907675	0.0923251	0.000303765	0.000303765
DA	2	0.8867	10.7533	9.8666	9.9556	9.0689	1.7201	0.8334	8.2355	0.0808485	0.919151	0.834685	0.0844668									0.908104	0.0918965
DA	3	0.8954	10.8501	9.9547	10.0534	9.158	1.7431	0.8477	8.3103	0.0800325	0.919967	0.834812	0.0851558									0.907436	0.0925639
DB	1	0.8958	10.9313	10.0355	9.9434	9.0476	1.653	0.7572	8.2904	0.0984405	0.901559	0.826107	0.0754521	0.09847	0.90153	0.826181	0.0753489	2.41707e-05	2.41707e-05	0.000188796	0.000184237	0.916309	0.0836907	0.916421	0.0835789	0.000204655	0.000204655
DB	2	0.8953	10.9126	10.0173	9.9262	9.0309	1.6475	0.7522	8.2787	0.0984696	0.90153	0.82644	0.0750901									0.916708	0.0832918
DB	3	0.8918	10.8634	9.9716	9.8812	8.9894	1.6447	0.7529	8.2365	0.0984997	0.9015	0.825996	0.0755044									0.916246	0.0837542
DC	1	0.8899	10.88	9.9901	9.9547	9.0648	1.6513	0.7614	8.3034	0.0926217	0.907378	0.831163	0.0762155	0.0925825	0.907417	0.831799	0.0756186	0.00013606	0.00013606	0.000451063	0.000433553	0.916005	0.0839952	0.916666	0.0833338	0.000477661	0.000477661
DC	2	0.8916	10.8808	9.9892	9.9578	9.0662	1.6452	0.7536	8.3126	0.0923998	0.9076	0.832159	0.0754415									0.916878	0.0831219
DC	3	0.8905	10.892	10.0015	9.9646	9.0741	1.6426	0.7521	8.322	0.0927261	0.907274	0.832075	0.0751987									0.917116	0.0828843
DD	1	0.8893	10.861	9.9717	10.0024	9.1131	1.6427	0.7534	8.3597	0.0861037	0.913896	0.838343	0.0755538	0.0864004	0.9136	0.837736	0.0758632	0.000211094	0.000211094	0.000428992	0.000222845	0.917328	0.0826722	0.916962	0.0830377	0.000262256	0.000262256
DD	2	0.8863	10.8566	9.9703	9.9934	9.1071	1.6437	0.7574	8.3497	0.0865771	0.913423	0.837457	0.0759656									0.916834	0.0831659
DD	3	0.8873	10.8965	10.0092	10.0305	9.1432	1.6487	0.7614	8.3818	0.0865204	0.91348	0.83741	0.07607									0.916725	0.083275

## Sheet: Raw data DW
g unit		Dryness at date hh:mm
		2019-10-19 15:00:00		t0	2019-10-20 13:00:00	t1	2019-10-21 09:30:00	t2	2019-10-22 11:00:00	t3	2019-10-23	t4	2019-10-26 15:00:00	t5	change - water lost				vanninnold beregnet ut fra tider
prøve ID	no.	skål	skål + WW	WW	skål + DW	DW	skål + Dw	tørrstoff	skål + DW	DW	skål + DW	DW	skål + Dw	DW	t0-t1	t1-t2	t2-t3	t3-t4	t1	t2	t3	t4
DA	1	0.8956	10.91	10.0144	10.164	9.2684	10.1498	9.2542	10.1361	9.2405	10.131	9.2354	10.1168	9.2212	-0.746	-0.0142	-0.0137	-0.0051	0.0744927	0.0759107	0.0772787	0.077788
DA	2	0.8867	10.7533	9.8666	10.0199	9.1332	10.0074	9.1207	9.9948	9.1081	9.9901	9.1034	9.9556	9.0689	-0.7334	-0.0125	-0.0126	-0.0047	0.0743316	0.0755985	0.0768755	0.0773519
DA	3	0.8954	10.8501	9.9547	10.1049	9.2095	10.091	9.1956	10.0782	9.1828	10.0726	9.1772	10.0534	9.158	-0.7452	-0.0139	-0.0128	-0.0056	0.0748591	0.0762554	0.0775413	0.0781038
DB	1	0.8958	10.9313	10.0355	9.9922	9.0964	9.9754	9.0796	9.9622	9.0664	9.9577	9.0619	9.9434	9.0476	-0.9391	-0.0168	-0.0132	-0.0045	0.0935778	0.0952519	0.0965672	0.0970156
DB	2	0.8953	10.9126	10.0173	9.9713	9.076	9.9552	9.0599	9.9434	9.0481	9.9378	9.0425	9.9262	9.0309	-0.9413	-0.0161	-0.0118	-0.0056	0.0939674	0.0955747	0.0967526	0.0973117
DB	3	0.8918	10.8634	9.9716	9.923	9.0312	9.9086	9.0168	9.8976	9.0058	9.8923	9.0005	9.8812	8.9894	-0.9404	-0.0144	-0.011	-0.0053	0.0943078	0.0957519	0.0968551	0.0973866
DC	1	0.8899	10.88	9.9901	10.0012	9.1113	9.9848	9.0949	9.9719	9.082	9.9669	9.077	9.9547	9.0648	-0.8788	-0.0164	-0.0129	-0.005	0.0879671	0.0896087	0.0909	0.0914005
DC	2	0.8916	10.8808	9.9892	10.0053	9.1137	9.9895	9.0979	9.9754	9.0838	9.9703	9.0787	9.9578	9.0662	-0.8755	-0.0158	-0.0141	-0.0051	0.0876447	0.0892264	0.0906379	0.0911484
DC	3	0.8905	10.892	10.0015	10.0119	9.1214	9.9965	9.106	9.9838	9.0933	9.9779	9.0874	9.9646	9.0741	-0.8801	-0.0154	-0.0127	-0.0059	0.0879968	0.0895366	0.0908064	0.0913963
DD	1	0.8893	10.861	9.9717	10.0573	9.168	10.0451	9.1558	10.0332	9.1439	10.0302	9.1409	10.0024	9.1131	-0.8037	-0.0122	-0.0119	-0.003	0.0805981	0.0818216	0.0830149	0.0833158
DD	2	0.8863	10.8566	9.9703	10.0485	9.1622	10.0356	9.1493	10.0239	9.1376	10.0211	9.1348	9.9934	9.1071	-0.8081	-0.0129	-0.0117	-0.0028	0.0810507	0.0823446	0.083518	0.0837989
DD	3	0.8873	10.8965	10.0092	10.0842	9.1969	10.0716	9.1843	10.0609	9.1736	10.057	9.1697	10.0305	9.1432	-0.8123	-0.0126	-0.0107	-0.0039	0.0811553	0.0824142	0.0834832	0.0838728
