# Supplementary material for: Inclusion of photoautotrophic cultivated diatom biomass in salmon feed can deter lice
Source: PLoS One. 2021 Jul 29;16(7):e0255370. doi: 10.1371/journal.pone.0255370 (PMC8321285; doi:10.1371/journal.pone.0255370)
Supplement: S6 File — (XLSX) [file pone.0255370.s007.xlsx]

## Sheet: Sheet1
Feed	Replicate	Sample.weight(mg)	Lipid.weight(mg)	Lipid%	AVERAGE	SdDev
A	1	329	73.8	22.4316	23.359	1.05499
A	2	323	74.6	23.096
A	3	336	82.5	24.5536
A	4	330	73.7	22.3333
A	5	331	80.7	24.3807
B	1	297	68.2	22.963	23.2798	0.779755
B	2	318	75.7	23.805
B	3	312	69.2	22.1795
B	4	312	75.5	24.1987
B	5	332	77.2	23.253
C	1	294	69.9	23.7755	23.6825	0.145054
C	2	318	75.3	23.6792
C	3	326	76.4	23.4356
C	4	338	80.2	23.7278
C	5	311	74	23.7942
D	1	300	68.5	22.8333	23.2386	0.616834
D	2	333	74.9	22.4925
D	3	323	77	23.839
D	4	335	77.5	23.1343
D	5	321	76.7	23.8941
